# Supplementary material for: Effects of human placenta cryopreservation on molecular characteristics of placental mesenchymal stromal cells
Source: Front Bioeng Biotechnol. 2023 Apr 13;11:1140781. doi: 10.3389/fbioe.2023.1140781 (PMC10133466; doi:10.3389/fbioe.2023.1140781)
Supplement: Supplementary file 1 [file Table3.XLSX]

## Sheet: ALL DEGs, padj < 0.05
DIFFERENTIALLY EXPRESSED GENES IN CRYO VS NATIVE hPMSC
Row.names	baseMean	log2FoldChange	lfcSE	stat	pvalue	padj	SYMBOL	GENENAME
ENSG00000154127	1106.16	1.29641	0.0374307	34.635	7.50779e-263	1.55877e-258	UBASH3B	ubiquitin associated and SH3 domain containing B
ENSG00000148677	1246.54	3.25787	0.109213	29.8303	1.57916e-195	1.63933e-191	ANKRD1	ankyrin repeat domain 1
ENSG00000179981	973.247	-1.40393	0.0524204	-26.7821	5.22219e-158	3.6141e-154	TSHZ1	teashirt zinc finger homeobox 1
ENSG00000118523	17119.1	2.05742	0.0771032	26.684	7.21396e-157	3.7444e-153	CCN2	cellular communication network factor 2
ENSG00000214944	253.129	4.65025	0.177221	26.2398	9.33847e-152	3.87771e-148	ARHGEF28	Rho guanine nucleotide exchange factor 28
ENSG00000111186	937.044	1.32086	0.0529034	24.9674	1.38351e-137	4.78739e-134	WNT5B	Wnt family member 5B
ENSG00000164318	367.985	-1.20827	0.0501384	-24.0987	2.58224e-128	7.65891e-125	EGFLAM	EGF like, fibronectin type III and laminin G domains
ENSG00000085276	120.734	3.54586	0.147611	24.0216	1.65448e-127	4.29379e-124	MECOM	MDS1 and EVI1 complex locus
ENSG00000175592	932.393	1.19447	0.0510253	23.4094	3.43017e-121	7.91302e-118	FOSL1	FOS like 1, AP-1 transcription factor subunit
ENSG00000168575	1134.3	0.814743	0.0361603	22.5314	2.04269e-112	4.24102e-109	SLC20A2	solute carrier family 20 member 2
ENSG00000078401	168.774	2.43622	0.108966	22.3576	1.01822e-110	1.92184e-107	EDN1	endothelin 1
ENSG00000138448	11977.5	0.908727	0.0413103	21.9976	3.03852e-107	5.25714e-104	ITGAV	integrin subunit alpha V
ENSG00000130600	399.662	-6.60675	0.301953	-21.8801	4.0196e-106	6.41961e-103	H19	H19 imprinted maternally expressed transcript
ENSG00000106392	829.511	0.849003	0.0394026	21.5469	5.66443e-103	8.40035e-100	C1GALT1	core 1 synthase, glycoprotein-N-acetylgalactosamine 3-beta-galactosyltransferase 1
ENSG00000114251	3024.12	0.900199	0.0419046	21.4821	2.28999e-102	3.16965e-99	WNT5A	Wnt family member 5A
ENSG00000187955	216.6	-1.958	0.0915253	-21.393	1.55154e-101	2.01332e-98	COL14A1	collagen type XIV alpha 1 chain
ENSG00000103642	1160.78	1.01603	0.0482005	21.0793	1.23177e-98	1.50435e-95	LACTB	lactamase beta
ENSG00000179604	848.109	-1.00433	0.0478757	-20.978	1.04286e-97	1.20288e-94	CDC42EP4	CDC42 effector protein 4
ENSG00000108854	2404.99	0.683684	0.0329637	20.7405	1.49379e-95	1.63232e-92	SMURF2	SMAD specific E3 ubiquitin protein ligase 2
ENSG00000112276	115.224	1.8532	0.0903738	20.5059	1.9067e-93	1.97934e-90	BVES	blood vessel epicardial substance
ENSG00000185432	216.192	-1.94438	0.0952674	-20.4097	1.3721e-92	1.35655e-89	METTL7A	methyltransferase like 7A
ENSG00000147650	1148.46	1.16421	0.0573389	20.3041	1.18399e-91	1.11736e-88	LRP12	LDL receptor related protein 12
ENSG00000138675	900.008	2.34111	0.122878	19.0523	6.28192e-81	5.67066e-78	FGF5	fibroblast growth factor 5
ENSG00000166974	1520.84	-0.769213	0.0404283	-19.0266	1.02676e-80	8.88237e-78	MAPRE2	microtubule associated protein RP/EB family member 2
ENSG00000141682	173.473	2.53265	0.133457	18.9772	2.63245e-80	2.1862e-77	PMAIP1	phorbol-12-myristate-13-acetate-induced protein 1
ENSG00000082438	974.72	-1.65792	0.0895302	-18.518	1.47886e-76	1.18092e-73	COBLL1	cordon-bleu WH2 repeat protein like 1
ENSG00000135218	79.1287	-3.07792	0.166395	-18.4977	2.15436e-76	1.65662e-73	CD36	CD36 molecule
ENSG00000122591	1761.04	0.792906	0.042974	18.4508	5.13549e-76	3.67666e-73	FAM126A	family with sequence similarity 126 member A
ENSG00000185630	1645.14	-1.17074	0.0634472	-18.4521	5.01286e-76	3.67666e-73	PBX1	PBX homeobox 1
ENSG00000047932	1770.79	0.69013	0.0374629	18.4217	8.79879e-76	6.08935e-73	GOPC	golgi associated PDZ and coiled-coil motif containing
ENSG00000162618	524.974	1.17714	0.0640176	18.3878	1.64671e-75	1.10287e-72	ADGRL4	adhesion G protein-coupled receptor L4
ENSG00000067141	740.632	1.37091	0.0752955	18.207	4.53985e-74	2.94551e-71	NEO1	neogenin 1
ENSG00000169213	1308.89	1.21647	0.0668203	18.2051	4.70283e-74	2.95879e-71	RAB3B	RAB3B, member RAS oncogene family
ENSG00000132205	253.226	-1.25471	0.0691596	-18.1422	1.48058e-73	9.04115e-71	EMILIN2	elastin microfibril interfacer 2
ENSG00000167779	2957.3	-0.642604	0.0354806	-18.1114	2.59041e-73	1.53663e-70	IGFBP6	insulin like growth factor binding protein 6
ENSG00000138439	217.318	-1.89733	0.106277	-17.8526	2.75849e-71	1.59088e-68	FAM117B	family with sequence similarity 117 member B
ENSG00000120708	96335.9	-0.542384	0.030404	-17.8392	3.50412e-71	1.96628e-68	TGFBI	transforming growth factor beta induced
ENSG00000168077	1785.31	1.06811	0.0605265	17.6471	1.07208e-69	5.8575e-67	SCARA3	scavenger receptor class A member 3
ENSG00000144810	8982.86	1.78955	0.102116	17.5246	9.29255e-69	4.94697e-66	COL8A1	collagen type VIII alpha 1 chain
ENSG00000117152	4269.14	3.44527	0.1995	17.2695	7.98418e-67	4.14419e-64	RGS4	regulator of G protein signaling 4
ENSG00000111424	451.158	1.25144	0.0745087	16.7958	2.61802e-63	1.32574e-60	VDR	vitamin D receptor
ENSG00000150630	980.375	0.891587	0.0537351	16.5923	7.92661e-62	3.91839e-59	VEGFC	vascular endothelial growth factor C
ENSG00000023445	167.069	1.99214	0.121006	16.4631	6.75406e-61	3.26111e-58	BIRC3	baculoviral IAP repeat containing 3
ENSG00000196562	570.166	-1.76088	0.108461	-16.2352	2.84246e-59	1.34125e-56	SULF2	sulfatase 2
ENSG00000128805	635.693	1.3022	0.0805744	16.1614	9.43726e-59	4.35414e-56	ARHGAP22	Rho GTPase activating protein 22
ENSG00000116717	3046	0.833865	0.0519248	16.0591	4.93592e-58	2.22782e-55	GADD45A	growth arrest and DNA damage inducible alpha
ENSG00000159399	1643.05	-1.21387	0.0762968	-15.9098	5.42085e-57	2.39463e-54	HK2	hexokinase 2
ENSG00000019582	101.897	-2.5327	0.16006	-15.8234	2.14555e-56	9.2804e-54	CD74	CD74 molecule
ENSG00000236532	58.8079	-3.63995	0.233424	-15.5937	8.02835e-55	3.40172e-52	LINC01695	long intergenic non-protein coding RNA 1695
ENSG00000104689	134.421	1.39595	0.0899931	15.5117	2.88921e-54	1.19971e-51	TNFRSF10A	TNF receptor superfamily member 10a
ENSG00000164176	7029.01	1.2189	0.0804936	15.1428	8.44891e-52	3.43954e-49	EDIL3	EGF like repeats and discoidin domains 3
ENSG00000145901	1478.51	0.944146	0.0641268	14.7231	4.58159e-49	1.82929e-46	TNIP1	TNFAIP3 interacting protein 1
ENSG00000105976	1244.32	1.68228	0.114742	14.6614	1.13954e-48	4.46398e-46	MET	MET proto-oncogene, receptor tyrosine kinase
ENSG00000065413	130.724	1.7793	0.121903	14.596	2.97992e-48	1.14572e-45	ANKRD44	ankyrin repeat domain 44
ENSG00000136244	1190.4	2.64348	0.181129	14.5944	3.04797e-48	1.15058e-45	IL6	interleukin 6
ENSG00000225206	158.801	2.18059	0.149617	14.5745	4.0839e-48	1.5141e-45	MIR137HG	MIR137 host gene
ENSG00000104881	147.743	1.56285	0.107363	14.5567	5.29547e-48	1.92885e-45	PPP1R13L	protein phosphatase 1 regulatory subunit 13 like
ENSG00000069702	615.499	-1.03741	0.0733973	-14.1341	2.34007e-45	8.37665e-43	TGFBR3	transforming growth factor beta receptor 3
ENSG00000163110	4651.72	0.858219	0.0618449	13.877	8.73733e-44	3.07465e-41	PDLIM5	PDZ and LIM domain 5
ENSG00000176225	345.193	-0.723258	0.0522597	-13.8397	1.46826e-43	5.08068e-41	RTTN	rotatin
ENSG00000116191	1755.85	-1.17069	0.0849109	-13.7873	3.04064e-43	1.03491e-40	RALGPS2	Ral GEF with PH domain and SH3 binding motif 2
ENSG00000177425	1607.4	0.986365	0.0715549	13.7847	3.14934e-43	1.05462e-40	PAWR	pro-apoptotic WT1 regulator
ENSG00000077150	638.069	0.76677	0.0557147	13.7624	4.28858e-43	1.41333e-40	NFKB2	nuclear factor kappa B subunit 2
ENSG00000148484	2600.83	0.405713	0.029648	13.6843	1.25996e-42	4.0874e-40	RSU1	Ras suppressor protein 1
ENSG00000162654	232.772	-3.68727	0.270808	-13.6158	3.22506e-42	1.03013e-39	GBP4	guanylate binding protein 4
ENSG00000134668	1802.31	1.14155	0.0840256	13.5857	4.86969e-42	1.53189e-39	SPOCD1	SPOC domain containing 1
ENSG00000101333	182.175	2.23106	0.164328	13.5768	5.49442e-42	1.70262e-39	PLCB4	phospholipase C beta 4
ENSG00000113594	2974.35	-2.02002	0.150188	-13.45	3.07942e-41	9.40219e-39	LIFR	LIF receptor subunit alpha
ENSG00000111452	49.6692	-5.02917	0.37414	-13.4419	3.43361e-41	1.03317e-38	ADGRD1	adhesion G protein-coupled receptor D1
ENSG00000135046	20483	-0.959688	0.0714992	-13.4224	4.47203e-41	1.32641e-38	ANXA1	annexin A1
ENSG00000108950	50.0784	-5.67394	0.423836	-13.3871	7.19148e-41	2.10295e-38	FAM20A	FAM20A golgi associated secretory pathway pseudokinase
ENSG00000108960	197.807	-1.12842	0.0848015	-13.3067	2.11758e-40	6.10629e-38	MMD	monocyte to macrophage differentiation associated
ENSG00000172270	11020.6	-0.429044	0.0324441	-13.2241	6.36918e-40	1.81147e-37	BSG	basigin (Ok blood group)
ENSG00000070018	980.273	0.462262	0.0350988	13.1703	1.30055e-39	3.64893e-37	LRP6	LDL receptor related protein 6
ENSG00000110427	261.725	1.26985	0.0969883	13.0928	3.61855e-39	1.00171e-36	KIAA1549L	KIAA1549 like
ENSG00000182667	464.781	3.80528	0.29072	13.0891	3.79857e-39	1.03771e-36	NTM	neurotrimin
ENSG00000179163	308.257	-1.50747	0.115487	-13.0532	6.09642e-39	1.64382e-36	FUCA1	alpha-L-fucosidase 1
ENSG00000172292	181.306	0.986842	0.0757372	13.0298	8.28089e-39	2.2042e-36	CERS6	ceramide synthase 6
ENSG00000162458	3069.49	0.78612	0.0605248	12.9884	1.4237e-38	3.74162e-36	FBLIM1	filamin binding LIM protein 1
ENSG00000172260	726.382	1.67357	0.129159	12.9575	2.13185e-38	5.53268e-36	NEGR1	neuronal growth regulator 1
ENSG00000049192	426.992	1.28343	0.0996684	12.877	6.06235e-38	1.55391e-35	ADAMTS6	ADAM metallopeptidase with thrombospondin type 1 motif 6
ENSG00000134294	17907.4	-0.489746	0.038268	-12.7978	1.68686e-37	4.27105e-35	SLC38A2	solute carrier family 38 member 2
ENSG00000176692	505.709	2.16962	0.16962	12.7911	1.83874e-37	4.59951e-35	FOXC2	forkhead box C2
ENSG00000010327	50.6325	-5.08307	0.397557	-12.7858	1.96908e-37	4.86691e-35	STAB1	stabilin 1
ENSG00000231290	367.66	3.27554	0.256804	12.755	2.9229e-37	7.13945e-35	APCDD1L-DT	APCDD1L divergent transcript
ENSG00000166073	2332.18	0.876988	0.0690705	12.697	6.14337e-37	1.48312e-34	GPR176	G protein-coupled receptor 176
ENSG00000115363	557.226	0.792062	0.0624232	12.6886	6.84171e-37	1.63273e-34	EVA1A	eva-1 homolog A, regulator of programmed cell death
ENSG00000069974	585.04	-0.555337	0.0437832	-12.6838	7.27219e-37	1.71574e-34	RAB27A	RAB27A, member RAS oncogene family
ENSG00000133138	405.398	0.636103	0.0502243	12.6653	9.21182e-37	2.14894e-34	TBC1D8B	TBC1 domain family member 8B
ENSG00000180011	888.111	-0.798341	0.0632948	-12.6131	1.78926e-36	4.12762e-34	ZADH2	zinc binding alcohol dehydrogenase domain containing 2
ENSG00000029993	633.396	-0.59099	0.0471818	-12.5258	5.3933e-36	1.2305e-33	HMGB3	high mobility group box 3
ENSG00000262655	97.8274	-1.93414	0.155104	-12.47	1.08877e-35	2.45707e-33	SPON1	spondin 1
ENSG00000165424	1165.96	-0.377659	0.0303426	-12.4465	1.4608e-35	3.26119e-33	ZCCHC24	zinc finger CCHC-type containing 24
ENSG00000020577	1035.44	0.528589	0.0425973	12.409	2.33683e-35	5.16142e-33	SAMD4A	sterile alpha motif domain containing 4A
ENSG00000171617	2148.09	1.8072	0.145972	12.3804	3.33655e-35	7.29194e-33	ENC1	ectodermal-neural cortex 1
ENSG00000214754	44.5133	-4.11565	0.332772	-12.3678	3.90477e-35	8.44489e-33	NA	NA
ENSG00000135269	1984.09	0.685268	0.0554673	12.3545	4.60871e-35	9.86455e-33	TES	testin LIM domain protein
ENSG00000144891	107.73	2.17381	0.17603	12.3491	4.92713e-35	1.04385e-32	AGTR1	angiotensin II receptor type 1
ENSG00000134775	194.33	1.74447	0.141482	12.3299	6.24905e-35	1.31053e-32	FHOD3	formin homology 2 domain containing 3
ENSG00000073737	111.197	2.64178	0.214284	12.3284	6.36949e-35	1.32243e-32	DHRS9	dehydrogenase/reductase 9
ENSG00000180817	1944.33	-0.348704	0.0283544	-12.2981	9.27606e-35	1.90683e-32	PPA1	inorganic pyrophosphatase 1
ENSG00000115594	2327.88	-1.70147	0.138411	-12.2928	9.89943e-35	2.01502e-32	IL1R1	interleukin 1 receptor type 1
ENSG00000141736	1313.44	-0.347534	0.0283043	-12.2785	1.18212e-34	2.38284e-32	ERBB2	erb-b2 receptor tyrosine kinase 2
ENSG00000074410	1713.07	2.23769	0.182555	12.2576	1.52995e-34	3.05431e-32	CA12	carbonic anhydrase 12
ENSG00000174136	459.327	1.30118	0.106165	12.2562	1.55584e-34	3.07642e-32	RGMB	repulsive guidance molecule BMP co-receptor b
ENSG00000091592	2075.51	0.94976	0.0776686	12.2284	2.19317e-34	4.29572e-32	NLRP1	NLR family pyrin domain containing 1
ENSG00000112183	276.917	1.98416	0.162621	12.2011	3.06704e-34	5.9512e-32	RBM24	RNA binding motif protein 24
ENSG00000162413	1266.89	0.668315	0.0550595	12.138	6.63957e-34	1.2764e-31	KLHL21	kelch like family member 21
ENSG00000151914	4713.6	0.599723	0.0499217	12.0133	3.02652e-33	5.76482e-31	DST	dystonin
ENSG00000073712	5923.46	0.522233	0.0436746	11.9574	5.94188e-33	1.1215e-30	FERMT2	fermitin family member 2
ENSG00000180914	1282.29	1.73541	0.145557	11.9226	9.02761e-33	1.68857e-30	OXTR	oxytocin receptor
ENSG00000111275	924.124	-0.473616	0.0397434	-11.9169	9.66817e-33	1.79224e-30	ALDH2	aldehyde dehydrogenase 2 family member
ENSG00000183087	6672.12	0.959828	0.0806247	11.9049	1.11606e-32	2.05059e-30	GAS6	growth arrest specific 6
ENSG00000196586	369.019	1.03154	0.0868929	11.8714	1.66556e-32	3.03337e-30	MYO6	myosin VI
ENSG00000164574	7539.19	0.722511	0.0610236	11.8399	2.42866e-32	4.38468e-30	GALNT10	polypeptide N-acetylgalactosaminyltransferase 10
ENSG00000155090	865.676	0.664321	0.0561666	11.8277	2.80774e-32	5.02537e-30	KLF10	Kruppel like factor 10
ENSG00000104973	962.647	-0.711318	0.0601447	-11.8268	2.83826e-32	5.03657e-30	MED25	mediator complex subunit 25
ENSG00000122042	994.82	0.475	0.0402358	11.8054	3.66027e-32	6.44021e-30	UBL3	ubiquitin like 3
ENSG00000211448	96.4785	3.07412	0.261156	11.7712	5.49417e-32	9.58572e-30	DIO2	iodothyronine deiodinase 2
ENSG00000107282	99.8712	1.67815	0.142683	11.7613	6.17574e-32	1.06851e-29	APBA1	amyloid beta precursor protein binding family A member 1
ENSG00000099864	134.986	-2.96468	0.252294	-11.7509	6.98666e-32	1.19882e-29	PALM	paralemmin
ENSG00000126602	951.432	-0.482749	0.0413455	-11.676	1.6914e-31	2.87843e-29	TRAP1	TNF receptor associated protein 1
ENSG00000188013	50.2835	-3.11078	0.266471	-11.674	1.73109e-31	2.92202e-29	NA	NA
ENSG00000260314	32.8179	-6.59934	0.566267	-11.6541	2.18647e-31	3.66093e-29	MRC1	mannose receptor C-type 1
ENSG00000178573	162.418	-1.48338	0.127628	-11.6226	3.16194e-31	5.25185e-29	MAF	MAF bZIP transcription factor
ENSG00000082497	146.696	3.8281	0.329685	11.6114	3.60734e-31	5.9441e-29	SERTAD4	SERTA domain containing 4
ENSG00000120875	144.213	1.84043	0.158741	11.5939	4.42585e-31	7.23539e-29	DUSP4	dual specificity phosphatase 4
ENSG00000143799	2616.66	-0.331369	0.0286848	-11.5521	7.20474e-31	1.16863e-28	PARP1	poly(ADP-ribose) polymerase 1
ENSG00000125398	168.459	1.7285	0.149703	11.5463	7.71072e-31	1.24101e-28	SOX9	SRY-box transcription factor 9
ENSG00000084112	2168.1	0.775838	0.067244	11.5376	8.52251e-31	1.36111e-28	SSH1	slingshot protein phosphatase 1
ENSG00000159348	895.414	0.471283	0.0408658	11.5325	9.05103e-31	1.43448e-28	CYB5R1	cytochrome b5 reductase 1
ENSG00000139329	26537.3	-2.09653	0.181911	-11.525	9.8675e-31	1.55204e-28	LUM	lumican
ENSG00000165752	269.832	-0.662694	0.057523	-11.5205	1.03992e-30	1.62337e-28	STK32C	serine/threonine kinase 32C
ENSG00000008517	71.9978	1.84588	0.160429	11.5058	1.2327e-30	1.90995e-28	IL32	interleukin 32
ENSG00000112297	186.813	1.97271	0.171829	11.4807	1.65005e-30	2.53765e-28	CRYBG1	crystallin beta-gamma domain containing 1
ENSG00000038382	3510.37	0.605272	0.0528286	11.4573	2.16232e-30	3.30104e-28	TRIO	trio Rho guanine nucleotide exchange factor
ENSG00000143322	1377.51	0.646731	0.0565694	11.4325	2.87631e-30	4.35897e-28	ABL2	ABL proto-oncogene 2, non-receptor tyrosine kinase
ENSG00000186193	190.939	-1.21217	0.106181	-11.4161	3.47489e-30	5.22795e-28	SAPCD2	suppressor APC domain containing 2
ENSG00000052795	255.207	0.89619	0.0785744	11.4056	3.9198e-30	5.8432e-28	FNIP2	folliculin interacting protein 2
ENSG00000168615	18698	0.376801	0.0330378	11.4052	3.94012e-30	5.8432e-28	ADAM9	ADAM metallopeptidase domain 9
ENSG00000073008	3353.6	0.415724	0.0364937	11.3917	4.60028e-30	6.77383e-28	PVR	PVR cell adhesion molecule
ENSG00000162734	6964.6	0.641786	0.0564414	11.3708	5.8434e-30	8.54371e-28	PEA15	proliferation and apoptosis adaptor protein 15
ENSG00000108691	992.744	1.88874	0.166348	11.3541	7.07656e-30	1.02572e-27	CCL2	C-C motif chemokine ligand 2
ENSG00000136492	245.902	0.786634	0.0692847	11.3536	7.11416e-30	1.02572e-27	BRIP1	BRCA1 interacting protein C-terminal helicase 1
ENSG00000154511	386.689	0.794799	0.0700289	11.3496	7.45162e-30	1.06697e-27	DIPK1A	divergent protein kinase domain 1A
ENSG00000146250	205.285	0.829573	0.0731735	11.3371	8.59796e-30	1.22268e-27	PRSS35	serine protease 35
ENSG00000164754	3527.77	-0.444834	0.0392632	-11.3295	9.36897e-30	1.32326e-27	RAD21	RAD21 cohesin complex component
ENSG00000155760	662.295	1.08213	0.0956498	11.3134	1.12627e-29	1.57997e-27	FZD7	frizzled class receptor 7
ENSG00000162616	1557.75	0.568394	0.0502763	11.3054	1.23379e-29	1.71919e-27	DNAJB4	DnaJ heat shock protein family (Hsp40) member B4
ENSG00000203706	43.8968	3.45422	0.305796	11.2958	1.37595e-29	1.9045e-27	NA	NA
ENSG00000075223	6095.22	0.822343	0.0729749	11.2689	1.86991e-29	2.55415e-27	SEMA3C	semaphorin 3C
ENSG00000243701	200.375	0.695383	0.0617069	11.2691	1.86386e-29	2.55415e-27	DUBR	DPPA2 upstream binding RNA
ENSG00000138640	547.068	-0.554364	0.0492293	-11.2609	2.04726e-29	2.77811e-27	FAM13A	family with sequence similarity 13 member A
ENSG00000185022	543.703	0.918097	0.0820871	11.1844	4.86016e-29	6.55238e-27	MAFF	MAF bZIP transcription factor F
ENSG00000131016	957.379	1.08575	0.0973275	11.1556	6.72079e-29	9.00239e-27	AKAP12	A-kinase anchoring protein 12
ENSG00000128512	92.6235	1.83171	0.164384	11.1429	7.7577e-29	1.03247e-26	DOCK4	dedicator of cytokinesis 4
ENSG00000148180	2928.02	0.736395	0.0662912	11.1085	1.14069e-28	1.50847e-26	GSN	gelsolin
ENSG00000107789	901.788	-0.485292	0.0437867	-11.0831	1.51562e-28	1.9916e-26	MINPP1	multiple inositol-polyphosphate phosphatase 1
ENSG00000104324	517.244	0.603241	0.0544504	11.0787	1.59128e-28	2.07787e-26	CPQ	carboxypeptidase Q
ENSG00000159167	148.955	2.15204	0.19435	11.073	1.69564e-28	2.2003e-26	STC1	stanniocalcin 1
ENSG00000164070	73.2073	2.03386	0.184183	11.0426	2.381e-28	3.07046e-26	HSPA4L	heat shock protein family A (Hsp70) member 4 like
ENSG00000215861	179.37	-1.38245	0.125253	-11.0372	2.52692e-28	3.23851e-26	NA	NA
ENSG00000137193	935.507	-1.11821	0.101569	-11.0094	3.4439e-28	4.38664e-26	PIM1	Pim-1 proto-oncogene, serine/threonine kinase
ENSG00000138685	6678.67	0.604769	0.055089	10.978	4.87437e-28	6.17084e-26	FGF2	fibroblast growth factor 2
ENSG00000266074	364.926	-0.603853	0.0552168	-10.936	7.7507e-28	9.75273e-26	BAHCC1	BAH domain and coiled-coil containing 1
ENSG00000130402	13319.1	0.515451	0.0472102	10.9182	9.43544e-28	1.18011e-25	ACTN4	actinin alpha 4
ENSG00000273038	162.434	1.02791	0.0944014	10.8887	1.30522e-27	1.62269e-25	NA	NA
ENSG00000139278	4321.97	1.22258	0.112366	10.8803	1.43079e-27	1.76821e-25	GLIPR1	GLI pathogenesis related 1
ENSG00000146556	152.245	-0.989855	0.0909889	-10.8788	1.4539e-27	1.78614e-25	WASH2P	WASP family homolog 2, pseudogene
ENSG00000170458	59.5643	-3.27633	0.301496	-10.8669	1.65726e-27	2.024e-25	CD14	CD14 molecule
ENSG00000204767	53.364	1.99958	0.184199	10.8556	1.87668e-27	2.27857e-25	INSYN2B	inhibitory synaptic factor family member 2B
ENSG00000120727	786.588	-0.420871	0.0388069	-10.8452	2.10065e-27	2.53568e-25	PAIP2	poly(A) binding protein interacting protein 2
ENSG00000081923	1427.34	2.06926	0.190989	10.8344	2.36461e-27	2.83781e-25	ATP8B1	ATPase phospholipid transporting 8B1
ENSG00000115339	40.1198	2.52656	0.233622	10.8147	2.93146e-27	3.49787e-25	GALNT3	polypeptide N-acetylgalactosaminyltransferase 3
ENSG00000162511	38.0008	-4.57671	0.424047	-10.793	3.71659e-27	4.40936e-25	LAPTM5	lysosomal protein transmembrane 5
ENSG00000136859	1230.49	-1.76507	0.163584	-10.79	3.8385e-27	4.52813e-25	ANGPTL2	angiopoietin like 2
ENSG00000184640	8322.67	-0.409441	0.0379809	-10.7802	4.27021e-27	5.00893e-25	SEPTIN9	septin 9
ENSG00000125249	1056.41	-0.653795	0.0606569	-10.7786	4.34612e-27	5.06934e-25	RAP2A	RAP2A, member of RAS oncogene family
ENSG00000102575	33.0946	-4.36905	0.405702	-10.7691	4.81563e-27	5.56253e-25	ACP5	acid phosphatase 5, tartrate resistant
ENSG00000158615	1805.75	-0.578465	0.0537158	-10.769	4.82254e-27	5.56253e-25	PPP1R15B	protein phosphatase 1 regulatory subunit 15B
ENSG00000147655	102.121	-5.66602	0.526587	-10.7599	5.32303e-27	6.1059e-25	RSPO2	R-spondin 2
ENSG00000129538	48.6051	-6.9349	0.646371	-10.729	7.44208e-27	8.48969e-25	RNASE1	ribonuclease A family member 1, pancreatic
ENSG00000154447	1083.11	0.719804	0.0670981	10.7276	7.55033e-27	8.56612e-25	SH3RF1	SH3 domain containing ring finger 1
ENSG00000148672	2559.49	-0.345721	0.0322495	-10.7202	8.18276e-27	9.23318e-25	GLUD1	glutamate dehydrogenase 1
ENSG00000106771	1196.74	0.332209	0.0310122	10.7122	8.91947e-27	1.00101e-24	TMEM245	transmembrane protein 245
ENSG00000170542	728.486	-2.14367	0.200488	-10.6923	1.10642e-26	1.23502e-24	SERPINB9	serpin family B member 9
ENSG00000132429	116.627	1.23094	0.11517	10.688	1.1583e-26	1.28603e-24	POPDC3	popeye domain containing 3
ENSG00000197077	176.341	0.939326	0.0878944	10.687	1.17119e-26	1.29341e-24	KIAA1671	KIAA1671
ENSG00000171928	932.227	0.447812	0.0419796	10.6674	1.4468e-26	1.58933e-24	TVP23B	trans-golgi network vesicle protein 23 homolog B
ENSG00000064042	1549.35	0.52386	0.0493028	10.6254	2.27113e-26	2.48175e-24	LIMCH1	LIM and calponin homology domains 1
ENSG00000082126	36.4298	1.9336	0.182132	10.6165	2.49779e-26	2.71514e-24	MPP4	membrane palmitoylated protein 4
ENSG00000184897	885.711	-0.605044	0.0570924	-10.5976	3.05649e-26	3.30514e-24	H1-10	H1.10 linker histone
ENSG00000171451	486.607	0.713691	0.0673656	10.5943	3.16709e-26	3.407e-24	DSEL	dermatan sulfate epimerase like
ENSG00000162496	1199.52	-0.756535	0.0715384	-10.5752	3.88197e-26	4.1545e-24	DHRS3	dehydrogenase/reductase 3
ENSG00000176915	2218.57	0.433814	0.0410399	10.5705	4.08105e-26	4.34517e-24	ANKLE2	ankyrin repeat and LEM domain containing 2
ENSG00000168679	344.262	-0.958998	0.0912045	-10.5148	7.38302e-26	7.82073e-24	SLC16A4	solute carrier family 16 member 4
ENSG00000119681	9306.19	1.93105	0.184343	10.4753	1.12186e-25	1.18234e-23	LTBP2	latent transforming growth factor beta binding protein 2
ENSG00000131979	221.489	-1.91245	0.182751	-10.4648	1.25357e-25	1.31447e-23	GCH1	GTP cyclohydrolase 1
ENSG00000161013	3217.39	0.314015	0.0300234	10.459	1.33247e-25	1.39019e-23	MGAT4B	alpha-1,3-mannosyl-glycoprotein 4-beta-N-acetylglucosaminyltransferase B
ENSG00000272695	164.153	1.14138	0.109182	10.4539	1.40674e-25	1.46033e-23	GAS6-DT	GAS6 divergent transcript
ENSG00000160094	355.467	-0.538269	0.0516044	-10.4307	1.79566e-25	1.8548e-23	ZNF362	zinc finger protein 362
ENSG00000187239	1257.55	-0.771719	0.0740699	-10.4188	2.03531e-25	2.09193e-23	FNBP1	formin binding protein 1
ENSG00000175352	203.854	0.816022	0.0783554	10.4144	2.13213e-25	2.18066e-23	NRIP3	nuclear receptor interacting protein 3
ENSG00000103066	652.002	0.547261	0.0525863	10.4069	2.30575e-25	2.34666e-23	PLA2G15	phospholipase A2 group XV
ENSG00000184678	159.043	1.15562	0.111092	10.4023	2.41921e-25	2.45013e-23	H2BC21	H2B clustered histone 21
ENSG00000154175	346.445	1.06263	0.102669	10.35	4.18288e-25	4.21578e-23	ABI3BP	ABI family member 3 binding protein
ENSG00000138378	67.6722	1.5723	0.152195	10.3308	5.11398e-25	5.1293e-23	STAT4	signal transducer and activator of transcription 4
ENSG00000170545	188.088	0.803224	0.0777866	10.326	5.37602e-25	5.3662e-23	SMAGP	small cell adhesion glycoprotein
ENSG00000181904	1738.22	0.447298	0.0433738	10.3126	6.17841e-25	6.13761e-23	C5orf24	chromosome 5 open reading frame 24
ENSG00000164122	59.1019	-1.80079	0.175509	-10.2604	1.06276e-24	1.05071e-22	ASB5	ankyrin repeat and SOCS box containing 5
ENSG00000010818	603.251	0.690772	0.067359	10.2551	1.12283e-24	1.10485e-22	HIVEP2	HIVEP zinc finger 2
ENSG00000083857	4148.24	1.0596	0.10348	10.2396	1.3175e-24	1.29028e-22	FAT1	FAT atypical cadherin 1
ENSG00000159189	28.7317	-6.67222	0.652527	-10.2252	1.52911e-24	1.49049e-22	C1QC	complement C1q C chain
ENSG00000172020	42.7908	3.01924	0.295741	10.2091	1.80574e-24	1.75191e-22	GAP43	growth associated protein 43
ENSG00000118473	155.986	2.1865	0.214202	10.2076	1.83269e-24	1.76979e-22	SGIP1	SH3GL interacting endocytic adaptor 1
ENSG00000132563	188.547	1.43955	0.141309	10.1872	2.26105e-24	2.17333e-22	REEP2	receptor accessory protein 2
ENSG00000135047	5392.73	-0.323452	0.0317771	-10.1788	2.46687e-24	2.36023e-22	CTSL	cathepsin L
ENSG00000123240	2729.76	0.432194	0.0425065	10.1677	2.76301e-24	2.63145e-22	OPTN	optineurin
ENSG00000198768	2719.77	2.48488	0.244835	10.1492	3.34079e-24	3.16719e-22	APCDD1L	APC down-regulated 1 like
ENSG00000117399	1471.87	-0.586691	0.0578095	-10.1487	3.35797e-24	3.169e-22	CDC20	cell division cycle 20
ENSG00000159640	26.2373	-2.23754	0.220722	-10.1374	3.77022e-24	3.54196e-22	ACE	angiotensin I converting enzyme
ENSG00000172348	25.2825	-3.25562	0.32197	-10.1116	4.90818e-24	4.59026e-22	RCAN2	regulator of calcineurin 2
ENSG00000168477	261.572	-3.08952	0.305722	-10.1056	5.21556e-24	4.85585e-22	TNXB	tenascin XB
ENSG00000118402	61.8734	2.00981	0.199237	10.0875	6.27424e-24	5.81544e-22	ELOVL4	ELOVL fatty acid elongase 4
ENSG00000143669	495.463	-0.558709	0.0554008	-10.0848	6.44699e-24	5.94899e-22	LYST	lysosomal trafficking regulator
ENSG00000153048	519.354	-0.866727	0.085975	-10.0812	6.69372e-24	6.14934e-22	CARHSP1	calcium regulated heat stable protein 1
ENSG00000110888	544.665	0.649159	0.064406	10.0792	6.83008e-24	6.24696e-22	CAPRIN2	caprin family member 2
ENSG00000006715	999.864	0.348749	0.0347336	10.0407	1.00972e-23	9.19468e-22	VPS41	VPS41 subunit of HOPS complex
ENSG00000163220	16.5768	-7.10539	0.707825	-10.0383	1.03392e-23	9.37393e-22	S100A9	S100 calcium binding protein A9
ENSG00000139832	89.2642	-1.568	0.156409	-10.025	1.18387e-23	1.06867e-21	RAB20	RAB20, member RAS oncogene family
ENSG00000143367	807.66	0.718547	0.0717807	10.0103	1.3732e-23	1.23422e-21	TUFT1	tuftelin 1
ENSG00000112378	1653.09	0.432077	0.0431899	10.0041	1.46167e-23	1.30807e-21	PERP	p53 apoptosis effector related to PMP22
ENSG00000171552	872.189	0.399576	0.0399667	9.99773	1.55937e-23	1.38951e-21	BCL2L1	BCL2 like 1
ENSG00000129473	802.851	0.436481	0.0436955	9.98916	1.70013e-23	1.50847e-21	BCL2L2	BCL2 like 2
ENSG00000166448	185.191	1.11162	0.111307	9.98696	1.7383e-23	1.53577e-21	TMEM130	transmembrane protein 130
ENSG00000158869	16.0768	-4.0951	0.41011	-9.98538	1.76624e-23	1.55384e-21	FCER1G	Fc fragment of IgE receptor Ig
ENSG00000182963	675.021	0.832474	0.083838	9.92955	3.09638e-23	2.71253e-21	GJC1	gap junction protein gamma 1
ENSG00000141543	1614.66	-0.34802	0.0350672	-9.92438	3.26125e-23	2.84496e-21	EIF4A3	eukaryotic translation initiation factor 4A3
ENSG00000177575	23.7124	-6.65821	0.672934	-9.89429	4.40723e-23	3.82857e-21	CD163	CD163 molecule
ENSG00000122335	266.188	1.27007	0.128461	9.8868	4.74959e-23	4.10879e-21	SERAC1	serine active site containing 1
ENSG00000170836	452.788	-0.633169	0.0640969	-9.87831	5.16963e-23	4.4536e-21	PPM1D	protein phosphatase, Mg2+/Mn2+ dependent 1D
ENSG00000155324	405.592	0.985755	0.100233	9.83465	7.98472e-23	6.85036e-21	GRAMD2B	GRAM domain containing 2B
ENSG00000113916	412.873	-0.675533	0.068885	-9.80667	1.05385e-22	9.00417e-21	BCL6	BCL6 transcription repressor
ENSG00000136235	1073.04	1.25863	0.128439	9.79945	1.132e-22	9.63218e-21	GPNMB	glycoprotein nmb
ENSG00000100625	135.219	1.11773	0.114095	9.79644	1.1662e-22	9.88275e-21	SIX4	SIX homeobox 4
ENSG00000163520	11687.3	-1.24846	0.127798	-9.76902	1.52921e-22	1.29063e-20	FBLN2	fibulin 2
ENSG00000154380	5861.47	0.672119	0.0689011	9.75484	1.75873e-22	1.47833e-20	ENAH	ENAH actin regulator
ENSG00000133169	485.172	6.08964	0.624783	9.74681	1.90361e-22	1.59366e-20	BEX1	brain expressed X-linked 1
ENSG00000117122	839.817	1.48039	0.152513	9.70666	2.82443e-22	2.35505e-20	MFAP2	microfibril associated protein 2
ENSG00000104856	199.749	1.20289	0.124158	9.68841	3.3773e-22	2.79361e-20	RELB	RELB proto-oncogene, NF-kB subunit
ENSG00000147251	1362.41	-1.94416	0.200666	-9.68857	3.37206e-22	2.79361e-20	DOCK11	dedicator of cytokinesis 11
ENSG00000164823	411.731	0.623206	0.0644341	9.67198	3.96611e-22	3.26764e-20	OSGIN2	oxidative stress induced growth inhibitor family member 2
ENSG00000166833	329.819	0.9637	0.100013	9.63575	5.64796e-22	4.6349e-20	NAV2	neuron navigator 2
ENSG00000163736	34.764	-6.80044	0.706061	-9.63151	5.8858e-22	4.81107e-20	PPBP	pro-platelet basic protein
ENSG00000138835	895.431	0.62681	0.0650867	9.63038	5.95118e-22	4.84543e-20	RGS3	regulator of G protein signaling 3
ENSG00000073921	5656.69	0.487433	0.0506674	9.62024	6.56801e-22	5.30876e-20	PICALM	phosphatidylinositol binding clathrin assembly protein
ENSG00000167081	389.855	-0.61257	0.0636755	-9.62018	6.57138e-22	5.30876e-20	PBX3	PBX homeobox 3
ENSG00000213699	883.84	-0.502285	0.052234	-9.61606	6.84031e-22	5.50459e-20	SLC35F6	solute carrier family 35 member F6
ENSG00000180573	433.569	0.940506	0.0978486	9.61184	7.12622e-22	5.71253e-20	H2AC6	H2A clustered histone 6
ENSG00000188042	1145.04	-0.820341	0.0853795	-9.60818	7.38461e-22	5.8969e-20	ARL4C	ADP ribosylation factor like GTPase 4C
ENSG00000131149	1351.25	-0.489131	0.0509145	-9.60691	7.47577e-22	5.94682e-20	GSE1	Gse1 coiled-coil protein
ENSG00000181374	14.6654	-6.28907	0.655353	-9.59646	8.27355e-22	6.55631e-20	CCL13	C-C motif chemokine ligand 13
ENSG00000182621	410.567	-0.623558	0.0650479	-9.58614	9.14456e-22	7.21899e-20	PLCB1	phospholipase C beta 1
ENSG00000168685	731.692	1.03165	0.107648	9.58357	9.37472e-22	7.37265e-20	IL7R	interleukin 7 receptor
ENSG00000124570	2948.13	-0.783974	0.0818229	-9.58136	9.57727e-22	7.50352e-20	SERPINB6	serpin family B member 6
ENSG00000143469	26.5648	5.09151	0.531618	9.57738	9.95368e-22	7.76911e-20	SYT14	synaptotagmin 14
ENSG00000120156	543.482	-1.34526	0.140645	-9.56491	1.12301e-21	8.73256e-20	TEK	TEK receptor tyrosine kinase
ENSG00000167553	6036.83	-0.366333	0.0383016	-9.56444	1.12809e-21	8.73933e-20	TUBA1C	tubulin alpha 1c
ENSG00000117461	134.845	1.59892	0.167219	9.5618	1.1573e-21	8.93226e-20	PIK3R3	phosphoinositide-3-kinase regulatory subunit 3
ENSG00000171889	118.305	1.0416	0.108978	9.55793	1.2014e-21	9.23834e-20	MIR31HG	MIR31 host gene
ENSG00000155970	405.497	-1.09108	0.114304	-9.54545	1.35512e-21	1.03819e-19	MICU3	mitochondrial calcium uptake family member 3
ENSG00000127955	1398.95	-0.648843	0.0680357	-9.53679	1.47319e-21	1.1245e-19	GNAI1	G protein subunit alpha i1
ENSG00000136717	1087.32	-0.473379	0.049646	-9.5351	1.49742e-21	1.13881e-19	BIN1	bridging integrator 1
ENSG00000163485	227.615	-2.28573	0.240108	-9.51958	1.73874e-21	1.31751e-19	ADORA1	adenosine A1 receptor
ENSG00000145779	432.214	1.1026	0.115943	9.50984	1.90951e-21	1.43945e-19	TNFAIP8	TNF alpha induced protein 8
ENSG00000168952	425.198	-1.10299	0.115987	-9.50962	1.91353e-21	1.43945e-19	STXBP6	syntaxin binding protein 6
ENSG00000188064	42.8385	5.54921	0.583618	9.50828	1.93833e-21	1.45284e-19	WNT7B	Wnt family member 7B
ENSG00000144959	946.033	1.04478	0.110144	9.48556	2.41078e-21	1.80046e-19	NCEH1	neutral cholesterol ester hydrolase 1
ENSG00000108604	1255.7	-0.307731	0.0324465	-9.48426	2.44114e-21	1.81659e-19	SMARCD2	SWI/SNF related, matrix associated, actin dependent regulator of chromatin, subfamily d, member 2
ENSG00000138085	1404.51	-0.301605	0.0318042	-9.48317	2.46679e-21	1.82912e-19	ATRAID	all-trans retinoic acid induced differentiation factor
ENSG00000242732	149.075	0.795911	0.083938	9.48213	2.49155e-21	1.84091e-19	RTL5	retrotransposon Gag like 5
ENSG00000160145	40.8747	2.33452	0.246276	9.47928	2.56033e-21	1.88502e-19	KALRN	kalirin RhoGEF kinase
ENSG00000173369	10.5296	-6.77815	0.715473	-9.47366	2.70218e-21	1.98242e-19	C1QB	complement C1q B chain
ENSG00000011600	14.6993	-6.63455	0.700438	-9.472	2.74525e-21	2.00693e-19	TYROBP	transmembrane immune signaling adaptor TYROBP
ENSG00000170017	5860.48	1.27391	0.134694	9.45778	3.14542e-21	2.29141e-19	ALCAM	activated leukocyte cell adhesion molecule
ENSG00000140332	786.458	-0.647353	0.0684541	-9.45676	3.17643e-21	2.30591e-19	TLE3	TLE family member 3, transcriptional corepressor
ENSG00000129757	246.263	-2.80884	0.297099	-9.45423	3.25413e-21	2.35409e-19	CDKN1C	cyclin dependent kinase inhibitor 1C
ENSG00000196776	925.073	0.583311	0.061759	9.44496	3.55553e-21	2.56319e-19	CD47	CD47 molecule
ENSG00000072952	326.412	1.20971	0.128208	9.43552	3.89041e-21	2.7949e-19	IRAG1	inositol 1,4,5-triphosphate receptor associated 1
ENSG00000196975	1020.74	0.565876	0.0600195	9.4282	4.17201e-21	2.98687e-19	ANXA4	annexin A4
ENSG00000082641	8267.58	0.516218	0.0548179	9.41696	4.64357e-21	3.31305e-19	NFE2L1	nuclear factor, erythroid 2 like 1
ENSG00000148841	1231.55	0.423609	0.0449919	9.41524	4.71992e-21	3.35599e-19	ITPRIP	inositol 1,4,5-trisphosphate receptor interacting protein
ENSG00000205730	668.214	0.512792	0.0544767	9.41306	4.81907e-21	3.4148e-19	ITPRIPL2	ITPRIP like 2
ENSG00000117643	66.1712	-1.80548	0.192019	-9.4026	5.32317e-21	3.75917e-19	MAN1C1	mannosidase alpha class 1C member 1
ENSG00000101457	544.038	-0.450388	0.0479745	-9.38807	6.11102e-21	4.30091e-19	DNTTIP1	deoxynucleotidyltransferase terminal interacting protein 1
ENSG00000077942	3311.32	-0.493088	0.0525597	-9.38148	6.5053e-21	4.56294e-19	FBLN1	fibulin 1
ENSG00000166278	17.5342	-2.71524	0.289513	-9.37866	6.6816e-21	4.67082e-19	C2	complement C2
ENSG00000204131	81.3552	2.42243	0.258306	9.37815	6.71394e-21	4.67768e-19	NHSL2	NHS like 2
ENSG00000113805	116.539	3.75433	0.400488	9.37438	6.95834e-21	4.83174e-19	CNTN3	contactin 3
ENSG00000070614	6011.75	0.38266	0.0408338	9.37117	7.17334e-21	4.96443e-19	NDST1	N-deacetylase and N-sulfotransferase 1
ENSG00000133816	7691.53	0.684794	0.0730824	9.37016	7.24212e-21	4.99538e-19	MICAL2	microtubule associated monooxygenase, calponin and LIM domain containing 2
ENSG00000073711	361.979	0.579214	0.0618729	9.36136	7.87199e-21	5.41186e-19	PPP2R3A	protein phosphatase 2 regulatory subunit B''alpha
ENSG00000154803	368.744	0.552918	0.05919	9.34142	9.50538e-21	6.51322e-19	FLCN	folliculin
ENSG00000163545	205.784	0.763762	0.0819279	9.32237	1.13772e-20	7.77016e-19	NUAK2	NUAK family kinase 2
ENSG00000124491	10.3727	-6.78236	0.728835	-9.30575	1.33047e-20	9.05677e-19	F13A1	coagulation factor XIII A chain
ENSG00000104213	45.9194	1.74904	0.188208	9.29313	1.4981e-20	1.01646e-18	PDGFRL	platelet derived growth factor receptor like
ENSG00000081320	959.741	0.857918	0.0923353	9.29134	1.52357e-20	1.03037e-18	STK17B	serine/threonine kinase 17b
ENSG00000221869	3036.97	-1.20398	0.129684	-9.28398	1.6327e-20	1.10058e-18	CEBPD	CCAAT enhancer binding protein delta
ENSG00000183580	262.513	0.646673	0.0696816	9.2804	1.6884e-20	1.13079e-18	FBXL7	F-box and leucine rich repeat protein 7
ENSG00000198542	1691.19	0.983136	0.105936	9.28051	1.68671e-20	1.13079e-18	ITGBL1	integrin subunit beta like 1
ENSG00000126785	81.5801	3.13828	0.338476	9.27179	1.83049e-20	1.22201e-18	RHOJ	ras homolog family member J
ENSG00000197580	83.7217	-2.98655	0.322157	-9.2705	1.85276e-20	1.23292e-18	BCO2	beta-carotene oxygenase 2
ENSG00000106565	15.5493	-5.10625	0.551133	-9.265	1.95078e-20	1.294e-18	TMEM176B	transmembrane protein 176B
ENSG00000126890	16.588	-4.52016	0.488872	-9.24611	2.32812e-20	1.53938e-18	CTAG2	cancer/testis antigen 2
ENSG00000126950	46.0818	3.63767	0.393622	9.24152	2.43012e-20	1.60172e-18	TMEM35A	transmembrane protein 35A
ENSG00000153132	26.1749	3.44233	0.372518	9.24071	2.44869e-20	1.60885e-18	CLGN	calmegin
ENSG00000130787	184.188	0.923919	0.100004	9.23878	2.49327e-20	1.63297e-18	HIP1R	huntingtin interacting protein 1 related
ENSG00000196141	2531.36	-0.361261	0.0391167	-9.23547	2.57165e-20	1.67902e-18	SPATS2L	spermatogenesis associated serine rich 2 like
ENSG00000130702	758.57	-1.98926	0.21559	-9.22703	2.78252e-20	1.81099e-18	LAMA5	laminin subunit alpha 5
ENSG00000168785	1206.83	0.515077	0.0558602	9.22083	2.94823e-20	1.91285e-18	TSPAN5	tetraspanin 5
ENSG00000102401	1640.17	0.345913	0.0375235	9.21858	3.01068e-20	1.94728e-18	ARMCX3	armadillo repeat containing X-linked 3
ENSG00000110880	8299.56	0.401374	0.043565	9.21324	3.16428e-20	2.04027e-18	CORO1C	coronin 1C
ENSG00000166923	23361.7	1.37085	0.148845	9.20986	3.26551e-20	2.09903e-18	GREM1	gremlin 1, DAN family BMP antagonist
ENSG00000204287	49.8365	-6.36311	0.692831	-9.18421	4.14558e-20	2.6565e-18	HLA-DRA	major histocompatibility complex, class II, DR alpha
ENSG00000146070	13.6364	-6.59361	0.718136	-9.18155	4.24921e-20	2.71453e-18	PLA2G7	phospholipase A2 group VII
ENSG00000164379	372.973	-1.59967	0.174296	-9.17788	4.39648e-20	2.79999e-18	FOXQ1	forkhead box Q1
ENSG00000117143	3128.01	0.74045	0.0807576	9.1688	4.78317e-20	3.03694e-18	UAP1	UDP-N-acetylglucosamine pyrophosphorylase 1
ENSG00000275385	14.6455	-6.32086	0.690748	-9.15075	5.65391e-20	3.57886e-18	CCL18	C-C motif chemokine ligand 18
ENSG00000154978	1361.3	0.625988	0.0685515	9.13165	6.74643e-20	4.25743e-18	VOPP1	VOPP1 WW domain binding protein
ENSG00000244405	778.823	0.693039	0.0759205	9.12849	6.94642e-20	4.37035e-18	ETV5	ETS variant transcription factor 5
ENSG00000197111	2004.48	-0.299943	0.0329229	-9.11047	8.20291e-20	5.14528e-18	PCBP2	poly(rC) binding protein 2
ENSG00000163931	7243.16	-0.559627	0.0614385	-9.10874	8.33418e-20	5.21187e-18	TKT	transketolase
ENSG00000085511	416.813	-0.459689	0.05052	-9.09916	9.10302e-20	5.67558e-18	MAP3K4	mitogen-activated protein kinase kinase kinase 4
ENSG00000099797	752.848	-0.539563	0.0593275	-9.09465	9.48932e-20	5.89872e-18	TECR	trans-2,3-enoyl-CoA reductase
ENSG00000115993	1087.83	0.899516	0.0989266	9.09276	9.65558e-20	5.98415e-18	TRAK2	trafficking kinesin protein 2
ENSG00000143226	17.331	-4.72486	0.520279	-9.08141	1.07181e-19	6.62291e-18	FCGR2A	Fc fragment of IgG receptor IIa
ENSG00000122176	326.088	-2.60319	0.286757	-9.07803	1.10559e-19	6.81135e-18	FMOD	fibromodulin
ENSG00000079482	186.11	0.859835	0.0948837	9.06199	1.28096e-19	7.86846e-18	OPHN1	oligophrenin 1
ENSG00000066336	8.75162	-6.51353	0.719064	-9.05834	1.32452e-19	8.11199e-18	SPI1	Spi-1 proto-oncogene
ENSG00000185697	370.318	1.78287	0.196838	9.05755	1.33412e-19	8.14679e-18	MYBL1	MYB proto-oncogene like 1
ENSG00000143622	676.27	0.451108	0.0498078	9.05697	1.34121e-19	8.16602e-18	RIT1	Ras like without CAAX 1
ENSG00000164161	318.684	4.34917	0.481154	9.03904	1.58056e-19	9.59523e-18	HHIP	hedgehog interacting protein
ENSG00000272841	62.8978	-1.02349	0.113321	-9.0318	1.68871e-19	1.02219e-17	NA	NA
ENSG00000165072	196.761	2.93326	0.32488	9.02876	1.7363e-19	1.04794e-17	MAMDC2	MAM domain containing 2
ENSG00000170425	1368.93	-2.57067	0.284912	-9.02267	1.83554e-19	1.10462e-17	ADORA2B	adenosine A2b receptor
ENSG00000155659	9.83592	-6.40561	0.709993	-9.02208	1.84551e-19	1.10741e-17	VSIG4	V-set and immunoglobulin domain containing 4
ENSG00000204520	674.686	0.497275	0.0551325	9.01963	1.88723e-19	1.12918e-17	MICA	MHC class I polypeptide-related sequence A
ENSG00000025434	136.097	-0.767807	0.0851385	-9.01833	1.90979e-19	1.1394e-17	NR1H3	nuclear receptor subfamily 1 group H member 3
ENSG00000133121	685.383	-0.764049	0.08474	-9.01639	1.94385e-19	1.1564e-17	STARD13	StAR related lipid transfer domain containing 13
ENSG00000144579	1203.77	-0.319997	0.0355278	-9.00694	2.11882e-19	1.25689e-17	CTDSP1	CTD small phosphatase 1
ENSG00000176393	1019.26	-0.359119	0.0398973	-9.0011	2.2346e-19	1.32179e-17	RNPEP	arginyl aminopeptidase
ENSG00000203747	15.6698	-6.36507	0.70912	-8.97602	2.80748e-19	1.65593e-17	FCGR3A	Fc fragment of IgG receptor IIIa
ENSG00000254999	2602.09	0.251145	0.0279858	8.97403	2.85856e-19	1.68129e-17	BRK1	BRICK1 subunit of SCAR/WAVE actin nucleating complex
ENSG00000106034	439.694	1.08827	0.12129	8.97247	2.89944e-19	1.70051e-17	CPED1	cadherin like and PC-esterase domain containing 1
ENSG00000135083	33.2499	1.90091	0.211945	8.96885	2.99616e-19	1.75229e-17	CCNJL	cyclin J like
ENSG00000066697	645.185	0.474842	0.0529523	8.96735	3.03727e-19	1.77134e-17	MSANTD3	Myb/SANT DNA binding domain containing 3
ENSG00000166147	38397.7	0.771389	0.0860591	8.96348	3.14587e-19	1.82954e-17	FBN1	fibrillin 1
ENSG00000077684	745.388	0.644893	0.0720293	8.95321	3.45304e-19	2.00257e-17	JADE1	jade family PHD finger 1
ENSG00000102466	45.9554	1.53792	0.172031	8.93978	3.89942e-19	2.25515e-17	FGF14	fibroblast growth factor 14
ENSG00000041982	4169.96	1.9039	0.213139	8.93266	4.15883e-19	2.39849e-17	TNC	tenascin C
ENSG00000165168	14.908	-3.77709	0.423088	-8.92743	4.36006e-19	2.50758e-17	CYBB	cytochrome b-245 beta chain
ENSG00000155903	333.761	0.673227	0.0754289	8.92532	4.44414e-19	2.54888e-17	RASA2	RAS p21 protein activator 2
ENSG00000101224	1717.56	-1.22411	0.137197	-8.9223	4.56706e-19	2.61216e-17	CDC25B	cell division cycle 25B
ENSG00000128052	208.282	-2.64255	0.296215	-8.92107	4.61824e-19	2.63417e-17	KDR	kinase insert domain receptor
ENSG00000164465	2100.77	1.21119	0.135792	8.91947	4.68523e-19	2.66506e-17	DCBLD1	discoidin, CUB and LCCL domain containing 1
ENSG00000188060	71.7246	-1.03552	0.116386	-8.89729	5.72255e-19	3.24622e-17	RAB42	RAB42, member RAS oncogene family
ENSG00000005469	236.614	0.642789	0.0723908	8.87942	6.72112e-19	3.79195e-17	CROT	carnitine O-octanoyltransferase
ENSG00000175600	177.865	0.908179	0.102279	8.87947	6.71823e-19	3.79195e-17	SUGCT	succinyl-CoA:glutarate-CoA transferase
ENSG00000156398	210.303	-0.865874	0.0975188	-8.87904	6.74389e-19	3.79449e-17	SFXN2	sideroflexin 2
ENSG00000166886	924.29	0.578988	0.0653234	8.86342	7.7599e-19	4.35435e-17	NAB2	NGFI-A binding protein 2
ENSG00000129250	4436.72	0.412082	0.0465285	8.85655	8.25306e-19	4.6186e-17	KIF1C	kinesin family member 1C
ENSG00000165138	516.811	-0.54665	0.0617859	-8.8475	8.95048e-19	4.99543e-17	ANKS6	ankyrin repeat and sterile alpha motif domain containing 6
ENSG00000242265	1540.95	-0.676557	0.0766421	-8.82749	1.07054e-18	5.95884e-17	PEG10	paternally expressed 10
ENSG00000101577	925.256	0.281093	0.0318619	8.82224	1.12195e-18	6.22832e-17	LPIN2	lipin 2
ENSG00000187210	377.044	-1.43653	0.162863	-8.82047	1.13985e-18	6.31081e-17	GCNT1	glucosaminyl (N-acetyl) transferase 1
ENSG00000261786	26.9969	4.9701	0.563725	8.81653	1.18059e-18	6.51901e-17	NA	NA
ENSG00000104177	65.569	1.97839	0.224593	8.80878	1.26512e-18	6.9672e-17	MYEF2	myelin expression factor 2
ENSG00000069399	815.257	-0.717885	0.0815013	-8.80827	1.27094e-18	6.98074e-17	BCL3	BCL3 transcription coactivator
ENSG00000235162	2334.71	0.467937	0.0532903	8.7809	1.62177e-18	8.88422e-17	C12orf75	chromosome 12 open reading frame 75
ENSG00000163364	30.6801	2.32261	0.264842	8.76979	1.79007e-18	9.7804e-17	NA	NA
ENSG00000197506	14.4198	3.40883	0.388759	8.76848	1.81089e-18	9.86816e-17	SLC28A3	solute carrier family 28 member 3
ENSG00000083799	586.722	0.804898	0.091874	8.76089	1.93721e-18	1.05289e-16	CYLD	CYLD lysine 63 deubiquitinase
ENSG00000197629	11.0384	-6.46284	0.738061	-8.75652	2.0137e-18	1.0916e-16	MPEG1	macrophage expressed 1
ENSG00000277443	9749.57	-0.45384	0.0518497	-8.753	2.07763e-18	1.12333e-16	MARCKS	myristoylated alanine rich protein kinase C substrate
ENSG00000131323	984.706	0.513848	0.0587358	8.74847	2.16271e-18	1.16629e-16	TRAF3	TNF receptor associated factor 3
ENSG00000165175	1044.26	-0.377906	0.0432075	-8.74629	2.20479e-18	1.1859e-16	MID1IP1	MID1 interacting protein 1
ENSG00000197442	153.076	2.08714	0.239265	8.72314	2.70594e-18	1.4517e-16	MAP3K5	mitogen-activated protein kinase kinase kinase 5
ENSG00000105355	5109.56	-0.393719	0.0451566	-8.71896	2.80758e-18	1.50234e-16	PLIN3	perilipin 3
ENSG00000165272	76.0466	-2.29969	0.263802	-8.71748	2.84453e-18	1.5182e-16	AQP3	aquaporin 3 (Gill blood group)
ENSG00000173372	19.2881	-5.59832	0.642604	-8.71192	2.98764e-18	1.5905e-16	C1QA	complement C1q A chain
ENSG00000100347	1025.98	-0.292353	0.0335589	-8.71162	2.99558e-18	1.59065e-16	SAMM50	SAMM50 sorting and assembly machinery component
ENSG00000197415	207.296	2.08043	0.239032	8.70354	3.21684e-18	1.70378e-16	VEPH1	ventricular zone expressed PH domain containing 1
ENSG00000101384	604.483	1.6932	0.194657	8.69841	3.36576e-18	1.77812e-16	JAG1	jagged canonical Notch ligand 1
ENSG00000150093	60314.8	0.420011	0.0482937	8.69702	3.40713e-18	1.7954e-16	ITGB1	integrin subunit beta 1
ENSG00000180447	402.106	-1.95182	0.224564	-8.69161	3.57352e-18	1.87831e-16	GAS1	growth arrest specific 1
ENSG00000142794	493.03	-0.797178	0.0919037	-8.67405	4.17018e-18	2.18639e-16	NBPF3	NBPF member 3
ENSG00000197977	741.79	-3.82355	0.440863	-8.67287	4.21363e-18	2.20361e-16	ELOVL2	ELOVL fatty acid elongase 2
ENSG00000161267	59.7358	-1.64206	0.189493	-8.66554	4.4938e-18	2.34423e-16	BDH1	3-hydroxybutyrate dehydrogenase 1
ENSG00000111670	1185.57	0.554336	0.0641536	8.64076	5.58418e-18	2.90574e-16	GNPTAB	N-acetylglucosamine-1-phosphate transferase subunits alpha and beta
ENSG00000205363	79.5466	-1.4401	0.166766	-8.63542	5.85117e-18	3.03705e-16	INSYN1	inhibitory synaptic factor 1
ENSG00000108828	6519.94	-0.427387	0.0494982	-8.63439	5.90417e-18	3.05692e-16	VAT1	vesicle amine transport 1
ENSG00000002933	13.933	-4.64167	0.538149	-8.62524	6.39587e-18	3.30326e-16	TMEM176A	transmembrane protein 176A
ENSG00000137942	385.325	1.18163	0.137205	8.61213	7.17139e-18	3.6946e-16	FNBP1L	formin binding protein 1 like
ENSG00000164484	4705.17	-0.311564	0.0362919	-8.58495	9.08752e-18	4.67018e-16	TMEM200A	transmembrane protein 200A
ENSG00000152056	244.033	0.611154	0.0712208	8.58111	9.39614e-18	4.81686e-16	AP1S3	adaptor related protein complex 1 subunit sigma 3
ENSG00000138311	48.096	2.13188	0.24849	8.57933	9.5429e-18	4.88004e-16	ZNF365	zinc finger protein 365
ENSG00000197321	722.923	2.08305	0.242841	8.57782	9.66914e-18	4.93245e-16	SVIL	supervillin
ENSG00000100321	334.38	-1.10015	0.128454	-8.56449	1.08556e-17	5.52409e-16	SYNGR1	synaptogyrin 1
ENSG00000065621	108.485	1.10791	0.129453	8.55843	1.14411e-17	5.80785e-16	GSTO2	glutathione S-transferase omega 2
ENSG00000145431	1315	0.958909	0.112117	8.55275	1.20187e-17	6.08616e-16	PDGFC	platelet derived growth factor C
ENSG00000112144	632.507	-0.726951	0.0851099	-8.54133	1.3269e-17	6.70296e-16	CILK1	ciliogenesis associated kinase 1
ENSG00000131389	668.367	0.73522	0.0862868	8.52066	1.58645e-17	7.99462e-16	SLC6A6	solute carrier family 6 member 6
ENSG00000115828	245.528	1.52984	0.179638	8.51622	1.64841e-17	8.28676e-16	QPCT	glutaminyl-peptide cyclotransferase
ENSG00000183508	110.582	-1.91223	0.224596	-8.51412	1.67866e-17	8.41844e-16	TENT5C	terminal nucleotidyltransferase 5C
ENSG00000151835	1892.06	0.704501	0.0827992	8.50855	1.76129e-17	8.81153e-16	SACS	sacsin molecular chaperone
ENSG00000182575	40.2918	3.10428	0.364891	8.50742	1.77846e-17	8.87607e-16	NXPH3	neurexophilin 3
ENSG00000137962	969.412	3.14354	0.36956	8.50617	1.7978e-17	8.95104e-16	ARHGAP29	Rho GTPase activating protein 29
ENSG00000120896	1552.61	-0.306979	0.0361202	-8.49883	1.91508e-17	9.51216e-16	SORBS3	sorbin and SH3 domain containing 3
ENSG00000178104	3882.11	-0.652178	0.0767831	-8.49376	2.00051e-17	9.9128e-16	PDE4DIP	phosphodiesterase 4D interacting protein
ENSG00000163596	99.4804	-0.990682	0.116678	-8.49073	2.0534e-17	1.01506e-15	ICA1L	islet cell autoantigen 1 like
ENSG00000128268	226.291	-4.99379	0.588238	-8.48941	2.07694e-17	1.02426e-15	MGAT3	beta-1,4-mannosyl-glycoprotein 4-beta-N-acetylglucosaminyltransferase
ENSG00000158008	29.4734	2.93264	0.345924	8.47769	2.29717e-17	1.13019e-15	EXTL1	exostosin like glycosyltransferase 1
ENSG00000074800	31771.6	-0.286934	0.033861	-8.47386	2.37394e-17	1.16519e-15	ENO1	enolase 1
ENSG00000116194	172.38	-1.73633	0.205102	-8.46572	2.54585e-17	1.24663e-15	ANGPTL1	angiopoietin like 1
ENSG00000152558	3569.54	0.192904	0.0228226	8.4523	2.85613e-17	1.39527e-15	TMEM123	transmembrane protein 123
ENSG00000164054	3354.87	-0.346569	0.0410059	-8.4517	2.87086e-17	1.39917e-15	SHISA5	shisa family member 5
ENSG00000151150	177.437	-0.957323	0.113307	-8.44894	2.93967e-17	1.42936e-15	ANK3	ankyrin 3
ENSG00000157368	16.3326	2.68948	0.318404	8.44673	2.99569e-17	1.45319e-15	IL34	interleukin 34
ENSG00000184922	105.54	-1.77715	0.210531	-8.4413	3.13825e-17	1.5188e-15	FMNL1	formin like 1
ENSG00000182670	4655.26	0.480059	0.0569	8.4369	3.25857e-17	1.57336e-15	TTC3	tetratricopeptide repeat domain 3
ENSG00000181751	277.336	1.59984	0.189701	8.43346	3.35591e-17	1.6166e-15	MACIR	macrophage immunometabolism regulator
ENSG00000062524	38.6165	-1.8338	0.217495	-8.43144	3.41442e-17	1.64097e-15	LTK	leukocyte receptor tyrosine kinase
ENSG00000164733	24220.5	-0.232678	0.0276027	-8.42954	3.47041e-17	1.66403e-15	CTSB	cathepsin B
ENSG00000087245	24704.2	0.353354	0.0419216	8.42893	3.48833e-17	1.66877e-15	MMP2	matrix metallopeptidase 2
ENSG00000196526	3688.12	0.887026	0.105384	8.41706	3.86043e-17	1.84253e-15	AFAP1	actin filament associated protein 1
ENSG00000166482	504.9	0.616063	0.0732126	8.41471	3.93852e-17	1.87158e-15	MFAP4	microfibril associated protein 4
ENSG00000179841	137.101	-1.07775	0.12808	-8.41469	3.9393e-17	1.87158e-15	AKAP5	A-kinase anchoring protein 5
ENSG00000156515	5272.82	-0.284995	0.0338722	-8.41382	3.96856e-17	1.88117e-15	HK1	hexokinase 1
ENSG00000003989	265.004	3.89826	0.463529	8.40997	4.10128e-17	1.93965e-15	SLC7A2	solute carrier family 7 member 2
ENSG00000095319	1390.47	-0.234486	0.027885	-8.40903	4.13425e-17	1.9508e-15	NUP188	nucleoporin 188
ENSG00000112186	1120.2	1.03879	0.123593	8.40489	4.2827e-17	2.01627e-15	CAP2	cyclase associated actin cytoskeleton regulatory protein 2
ENSG00000163702	473.309	-0.442835	0.0526993	-8.40305	4.35048e-17	2.04354e-15	IL17RC	interleukin 17 receptor C
ENSG00000100003	186.471	1.24278	0.14793	8.40116	4.42095e-17	2.07125e-15	SEC14L2	SEC14 like lipid binding 2
ENSG00000171608	241.848	0.587225	0.0699	8.40093	4.42942e-17	2.07125e-15	PIK3CD	phosphatidylinositol-4,5-bisphosphate 3-kinase catalytic subunit delta
ENSG00000142197	202.949	1.3295	0.158291	8.39907	4.50035e-17	2.09969e-15	DOP1B	DOP1 leucine zipper like protein B
ENSG00000059122	929.461	0.440118	0.0525349	8.37763	5.40024e-17	2.5139e-15	FLYWCH1	FLYWCH-type zinc finger 1
ENSG00000162636	348.164	-0.439833	0.0525414	-8.37118	5.70442e-17	2.64955e-15	FAM102B	family with sequence similarity 102 member B
ENSG00000172057	1212.57	0.367941	0.0439928	8.36365	6.08086e-17	2.8181e-15	ORMDL3	ORMDL sphingolipid biosynthesis regulator 3
ENSG00000119711	362.343	-0.877803	0.105091	-8.35282	6.66507e-17	3.08196e-15	ALDH6A1	aldehyde dehydrogenase 6 family member A1
ENSG00000180611	443.896	-0.771101	0.0923302	-8.35155	6.73701e-17	3.10831e-15	MB21D2	Mab-21 domain containing 2
ENSG00000139514	2967.99	0.396628	0.0475239	8.34585	7.07008e-17	3.25474e-15	SLC7A1	solute carrier family 7 member 1
ENSG00000149289	228.925	0.9696	0.11622	8.34282	7.2537e-17	3.33189e-15	ZC3H12C	zinc finger CCCH-type containing 12C
ENSG00000162643	39.8266	1.40121	0.168014	8.33984	7.43941e-17	3.40965e-15	DNAI3	dynein axonemal intermediate chain 3
ENSG00000128641	5518.25	0.928632	0.111501	8.32845	8.19089e-17	3.74491e-15	MYO1B	myosin IB
ENSG00000129128	7907.09	-0.814386	0.0977894	-8.32796	8.22501e-17	3.74491e-15	SPCS3	signal peptidase complex subunit 3
ENSG00000177875	35.7242	-2.37227	0.284847	-8.32821	8.20706e-17	3.74491e-15	CCDC184	coiled-coil domain containing 184
ENSG00000248890	52.1228	2.99088	0.359279	8.32467	8.45631e-17	3.84179e-15	HHIP-AS1	HHIP antisense RNA 1
ENSG00000152495	68.1918	1.06732	0.128275	8.32052	8.75798e-17	3.97016e-15	CAMK4	calcium/calmodulin dependent protein kinase IV
ENSG00000131171	1575.09	0.463779	0.0557728	8.31551	9.13586e-17	4.13244e-15	SH3BGRL	SH3 domain binding glutamate rich protein like
ENSG00000100304	1002.4	-0.495414	0.0596382	-8.307	9.81551e-17	4.43021e-15	TTLL12	tubulin tyrosine ligase like 12
ENSG00000215305	489.01	-0.414286	0.0498771	-8.30615	9.88584e-17	4.45227e-15	VPS16	VPS16 core subunit of CORVET and HOPS complexes
ENSG00000124120	631.685	0.581391	0.0700188	8.30336	1.01208e-16	4.54824e-15	TTPAL	alpha tocopherol transfer protein like
ENSG00000143320	574.215	-1.36478	0.164456	-8.29871	1.05244e-16	4.7194e-15	CRABP2	cellular retinoic acid binding protein 2
ENSG00000166347	560.735	-0.954958	0.115329	-8.28032	1.22847e-16	5.49688e-15	CYB5A	cytochrome b5 type A
ENSG00000163453	10518.1	0.798519	0.0964935	8.27536	1.28067e-16	5.71812e-15	IGFBP7	insulin like growth factor binding protein 7
ENSG00000168528	738.877	0.736385	0.0890723	8.26728	1.37052e-16	6.10618e-15	SERINC2	serine incorporator 2
ENSG00000010404	1168.25	0.63496	0.0770682	8.23894	1.73745e-16	7.72439e-15	IDS	iduronate 2-sulfatase
ENSG00000140416	32831.2	1.25524	0.152438	8.23445	1.80381e-16	8.0023e-15	TPM1	tropomyosin 1
ENSG00000156113	2160.32	-0.58516	0.0710702	-8.23355	1.81752e-16	8.04594e-15	KCNMA1	potassium calcium-activated channel subfamily M alpha 1
ENSG00000171522	15.9087	2.83991	0.345098	8.22929	1.88329e-16	8.31936e-15	PTGER4	prostaglandin E receptor 4
ENSG00000139174	57.4033	1.2186	0.148116	8.22731	1.91469e-16	8.44009e-15	PRICKLE1	prickle planar cell polarity protein 1
ENSG00000163870	956.222	-0.385465	0.0468966	-8.21946	2.0443e-16	8.9923e-15	TPRA1	transmembrane protein adipocyte associated 1
ENSG00000186654	231.458	-1.34898	0.164208	-8.21504	2.12098e-16	9.3099e-15	PRR5	proline rich 5
ENSG00000130508	23108.1	0.545141	0.0663613	8.21474	2.12621e-16	9.31318e-15	PXDN	peroxidasin
ENSG00000021355	626.248	-0.979404	0.11924	-8.21374	2.144e-16	9.33204e-15	SERPINB1	serpin family B member 1
ENSG00000162614	2223.34	0.688488	0.0838207	8.21382	2.14259e-16	9.33204e-15	NEXN	nexilin F-actin binding protein
ENSG00000170145	570.559	-0.37422	0.0455576	-8.21422	2.13557e-16	9.33204e-15	SIK2	salt inducible kinase 2
ENSG00000143891	475.028	-0.974016	0.118598	-8.21273	2.16209e-16	9.39105e-15	GALM	galactose mutarotase
ENSG00000115762	2624.98	0.264666	0.0323253	8.18757	2.66545e-16	1.15532e-14	PLEKHB2	pleckstrin homology domain containing B2
ENSG00000166750	2436.96	0.45619	0.0558404	8.16954	3.09577e-16	1.33905e-14	SLFN5	schlafen family member 5
ENSG00000164283	34.896	4.57014	0.560569	8.15268	3.55957e-16	1.53646e-14	ESM1	endothelial cell specific molecule 1
ENSG00000266970	13.0195	-2.8583	0.350845	-8.14691	3.73331e-16	1.60811e-14	LOC101928674	uncharacterized LOC101928674
ENSG00000136699	1367.22	-0.332651	0.0408484	-8.14356	3.83828e-16	1.6499e-14	SMPD4	sphingomyelin phosphodiesterase 4
ENSG00000152492	2195.43	0.381239	0.0468192	8.14278	3.8629e-16	1.65706e-14	CCDC50	coiled-coil domain containing 50
ENSG00000122778	171.419	1.02856	0.126353	8.14041	3.93939e-16	1.68639e-14	KIAA1549	KIAA1549
ENSG00000215788	43.253	1.50439	0.184849	8.13849	4.00234e-16	1.70981e-14	TNFRSF25	TNF receptor superfamily member 25
ENSG00000163823	7.83948	-5.94269	0.730946	-8.13013	4.28813e-16	1.82814e-14	CCR1	C-C motif chemokine receptor 1
ENSG00000170571	211.742	3.90467	0.480401	8.12794	4.36643e-16	1.8577e-14	EMB	embigin
ENSG00000065978	17155.8	-0.184609	0.0227233	-8.12422	4.50265e-16	1.91174e-14	YBX1	Y-box binding protein 1
ENSG00000169439	1454.36	0.468924	0.0577253	8.12337	4.53414e-16	1.92118e-14	SDC2	syndecan 2
ENSG00000170153	56.674	2.85777	0.352426	8.10885	5.11005e-16	2.16079e-14	RNF150	ring finger protein 150
ENSG00000012983	1318.41	0.548929	0.0677581	8.10131	5.43688e-16	2.29432e-14	MAP4K5	mitogen-activated protein kinase kinase kinase kinase 5
ENSG00000146416	323.774	0.69	0.0852182	8.09685	5.63984e-16	2.37514e-14	AIG1	androgen induced 1
ENSG00000084234	9427.01	0.823358	0.101802	8.08784	6.07341e-16	2.55255e-14	APLP2	amyloid beta precursor like protein 2
ENSG00000169184	462.704	-1.45104	0.179431	-8.08691	6.11966e-16	2.56679e-14	MN1	MN1 proto-oncogene, transcriptional regulator
ENSG00000071054	6283.08	0.343054	0.042448	8.08175	6.38454e-16	2.6725e-14	MAP4K4	mitogen-activated protein kinase kinase kinase kinase 4
ENSG00000170871	853.869	0.304574	0.037707	8.07738	6.6174e-16	2.7644e-14	KIAA0232	KIAA0232
ENSG00000184428	349.278	-0.409707	0.050792	-8.06637	7.24211e-16	3.01929e-14	TOP1MT	DNA topoisomerase I mitochondrial
ENSG00000031003	553.472	0.581087	0.0722097	8.04721	8.46994e-16	3.52411e-14	FAM13B	family with sequence similarity 13 member B
ENSG00000176641	106.562	1.57354	0.195547	8.04687	8.49391e-16	3.52701e-14	RNF152	ring finger protein 152
ENSG00000139132	248.062	2.99089	0.372287	8.03382	9.4484e-16	3.91552e-14	FGD4	FYVE, RhoGEF and PH domain containing 4
ENSG00000057019	5878.72	1.2096	0.150634	8.03008	9.74053e-16	4.02854e-14	DCBLD2	discoidin, CUB and LCCL domain containing 2
ENSG00000173530	3003.9	1.32345	0.164861	8.02769	9.93234e-16	4.09971e-14	TNFRSF10D	TNF receptor superfamily member 10d
ENSG00000168994	1494.01	0.427934	0.0533555	8.02042	1.05384e-15	4.34125e-14	PXDC1	PX domain containing 1
ENSG00000119812	2380.6	0.281013	0.0350399	8.01979	1.05923e-15	4.35479e-14	FAM98A	family with sequence similarity 98 member A
ENSG00000114779	612.973	-0.355775	0.0444084	-8.01143	1.13378e-15	4.65209e-14	ABHD14B	abhydrolase domain containing 14B
ENSG00000130748	357.102	-0.53687	0.0670162	-8.01104	1.13739e-15	4.65767e-14	TMEM160	transmembrane protein 160
ENSG00000269113	30.0692	-4.11555	0.514024	-8.00653	1.1799e-15	4.82226e-14	TRABD2B	TraB domain containing 2B
ENSG00000100285	90.5762	-1.02378	0.127899	-8.00462	1.19834e-15	4.88802e-14	NEFH	neurofilament heavy
ENSG00000152332	2544.53	0.336639	0.0420773	8.00048	1.23935e-15	5.04536e-14	UHMK1	U2AF homology motif kinase 1
ENSG00000185885	257.068	-1.41684	0.177134	-7.99871	1.25732e-15	5.10853e-14	IFITM1	interferon induced transmembrane protein 1
ENSG00000100985	10.0852	-5.50368	0.688214	-7.99705	1.27436e-15	5.16763e-14	MMP9	matrix metallopeptidase 9
ENSG00000198624	130.461	-1.34969	0.168909	-7.99063	1.34253e-15	5.43343e-14	CCDC69	coiled-coil domain containing 69
ENSG00000065427	3175.76	-0.183853	0.0230491	-7.9766	1.5042e-15	6.07593e-14	KARS1	lysyl-tRNA synthetase 1
ENSG00000130203	104.163	-3.07113	0.385285	-7.97106	1.57317e-15	6.34218e-14	APOE	apolipoprotein E
ENSG00000104419	1111.49	-0.942556	0.118284	-7.96856	1.6053e-15	6.45915e-14	NDRG1	N-myc downstream regulated 1
ENSG00000132623	37.0978	1.64289	0.206374	7.96073	1.71028e-15	6.86825e-14	ANKEF1	ankyrin repeat and EF-hand domain containing 1
ENSG00000112078	2116.9	0.492014	0.0618548	7.95435	1.80079e-15	7.21778e-14	KCTD20	potassium channel tetramerization domain containing 20
ENSG00000131504	1564.13	0.232044	0.0292451	7.93447	2.11391e-15	8.45644e-14	DIAPH1	diaphanous related formin 1
ENSG00000079156	31.2893	3.02857	0.381947	7.92931	2.20375e-15	8.79888e-14	OSBPL6	oxysterol binding protein like 6
ENSG00000104611	2010.84	-0.844023	0.106597	-7.91788	2.41604e-15	9.62797e-14	SH2D4A	SH2 domain containing 4A
ENSG00000145780	451.568	0.426035	0.0538293	7.91457	2.48117e-15	9.86859e-14	FEM1C	fem-1 homolog C
ENSG00000067900	2005.29	0.262283	0.0331537	7.91112	2.5509e-15	1.01265e-13	ROCK1	Rho associated coiled-coil containing protein kinase 1
ENSG00000151208	1336.08	0.227815	0.0288113	7.90716	2.63326e-15	1.04335e-13	DLG5	discs large MAGUK scaffold protein 5
ENSG00000197771	1289.27	-0.313424	0.0397018	-7.89445	2.91603e-15	1.15319e-13	MCMBP	minichromosome maintenance complex binding protein
ENSG00000105609	6.47514	-5.71609	0.724566	-7.88899	3.04637e-15	1.20245e-13	LILRB5	leukocyte immunoglobulin like receptor B5
ENSG00000152061	312.571	0.465865	0.0590924	7.88367	3.17893e-15	1.25239e-13	RABGAP1L	RAB GTPase activating protein 1 like
ENSG00000135622	208.055	0.617261	0.0783696	7.87628	3.37281e-15	1.32625e-13	SEMA4F	ssemaphorin 4F
ENSG00000255248	1316.32	0.806384	0.102509	7.86644	3.6488e-15	1.43207e-13	MIR100HG	mir-100-let-7a-2-mir-125b-1 cluster host gene
ENSG00000166025	1741.67	-0.483967	0.0615533	-7.86258	3.76298e-15	1.4741e-13	AMOTL1	angiomotin like 1
ENSG00000106799	4102.54	-1.24623	0.158683	-7.85361	4.04217e-15	1.58048e-13	TGFBR1	transforming growth factor beta receptor 1
ENSG00000175287	39.0681	-1.32924	0.169352	-7.84899	4.19398e-15	1.63675e-13	PHYHD1	phytanoyl-CoA dioxygenase domain containing 1
ENSG00000124126	89.1451	1.1276	0.143817	7.84051	4.48737e-15	1.74797e-13	PREX1	phosphatidylinositol-3,4,5-trisphosphate dependent Rac exchange factor 1
ENSG00000151746	361.951	0.400204	0.0510869	7.83379	4.7339e-15	1.84055e-13	BICD1	BICD cargo adaptor 1
ENSG00000157214	64.373	2.37459	0.303489	7.82431	5.10448e-15	1.98092e-13	STEAP2	STEAP2 metalloreductase
ENSG00000104047	588.044	-0.508323	0.06505	-7.81433	5.52541e-15	2.14027e-13	DTWD1	DTW domain containing 1
ENSG00000110079	5.53049	-5.76423	0.738061	-7.80996	5.72059e-15	2.21175e-13	MS4A4A	membrane spanning 4-domains A4A
ENSG00000035499	124.733	-0.763656	0.0978817	-7.80183	6.10171e-15	2.35472e-13	DEPDC1B	DEP domain containing 1B
ENSG00000180801	1391.12	1.138	0.145869	7.80157	6.11434e-15	2.35521e-13	ARSJ	arylsulfatase family member J
ENSG00000087253	1037.65	0.587174	0.0752728	7.80061	6.16063e-15	2.36865e-13	LPCAT2	lysophosphatidylcholine acyltransferase 2
ENSG00000170430	230.433	-0.536856	0.0688646	-7.79582	6.3992e-15	2.45583e-13	MGMT	O-6-methylguanine-DNA methyltransferase
ENSG00000058091	720.679	0.567429	0.0728841	7.78536	6.95125e-15	2.65786e-13	CDK14	cyclin dependent kinase 14
ENSG00000184408	18.9985	-2.17343	0.279162	-7.78552	6.94245e-15	2.65786e-13	KCND2	potassium voltage-gated channel subfamily D member 2
ENSG00000141448	1176.35	-0.359318	0.0461759	-7.78152	7.16603e-15	2.73495e-13	GATA6	GATA binding protein 6
ENSG00000260916	307.305	0.669334	0.0861604	7.76846	7.94492e-15	3.02665e-13	CCPG1	cell cycle progression 1
ENSG00000198830	5452.43	-0.519941	0.0669745	-7.76327	8.27671e-15	3.14727e-13	HMGN2	high mobility group nucleosomal binding domain 2
ENSG00000110697	577.39	0.425638	0.0548354	7.7621	8.35354e-15	3.17068e-13	PITPNM1	phosphatidylinositol transfer protein membrane associated 1
ENSG00000054392	80.1755	1.69183	0.217974	7.76161	8.3855e-15	3.177e-13	HHAT	hedgehog acyltransferase
ENSG00000124134	24.5662	-2.21374	0.285531	-7.75306	8.97044e-15	3.39243e-13	KCNS1	potassium voltage-gated channel modifier subfamily S member 1
ENSG00000082458	249.616	0.622312	0.0802847	7.75132	9.09397e-15	3.43289e-13	DLG3	discs large MAGUK scaffold protein 3
ENSG00000186073	213.831	-0.492043	0.0635355	-7.74438	9.60501e-15	3.61922e-13	CDIN1	CDAN1 interacting nuclease 1
ENSG00000138760	5220.43	0.38635	0.0498935	7.74349	9.67239e-15	3.63801e-13	SCARB2	scavenger receptor class B member 2
ENSG00000167680	22.2751	-3.14732	0.406495	-7.74258	9.74173e-15	3.65746e-13	SEMA6B	semaphorin 6B
ENSG00000121064	1125.89	0.349049	0.0451502	7.73083	1.06852e-14	4.00443e-13	SCPEP1	serine carboxypeptidase 1
ENSG00000150687	4739.02	0.38915	0.0503653	7.72655	1.10496e-14	4.13355e-13	PRSS23	serine protease 23
ENSG00000120645	17.6666	-2.60664	0.337823	-7.71601	1.20029e-14	4.48208e-13	IQSEC3	IQ motif and Sec7 domain ArfGEF 3
ENSG00000121989	761.687	-2.12364	0.275418	-7.71063	1.25195e-14	4.66662e-13	ACVR2A	activin A receptor type 2A
ENSG00000104884	1101.44	0.44596	0.057843	7.70983	1.25981e-14	4.68747e-13	ERCC2	ERCC excision repair 2, TFIIH core complex helicase subunit
ENSG00000137959	18.7394	2.89374	0.375397	7.70848	1.27327e-14	4.72909e-13	IFI44L	interferon induced protein 44 like
ENSG00000105341	808.116	-0.345824	0.0448948	-7.70298	1.32924e-14	4.92817e-13	DMAC2	distal membrane arm assembly complex 2
ENSG00000280435	8.26835	5.02431	0.652755	7.6971	1.39194e-14	5.15142e-13	NA	NA
ENSG00000198848	50.5371	-2.65437	0.345084	-7.69197	1.4489e-14	5.35266e-13	CES1	carboxylesterase 1
ENSG00000248905	26.4138	1.9158	0.249142	7.68959	1.47605e-14	5.44329e-13	FMN1	formin 1
ENSG00000217128	532.474	0.316978	0.0412663	7.68129	1.57498e-14	5.79784e-13	FNIP1	folliculin interacting protein 1
ENSG00000145681	3793.37	3.89904	0.508286	7.67097	1.70707e-14	6.27294e-13	HAPLN1	hyaluronan and proteoglycan link protein 1
ENSG00000205581	4401.37	-0.252482	0.032916	-7.67051	1.71313e-14	6.28411e-13	HMGN1	high mobility group nucleosome binding domain 1
ENSG00000214160	620.564	-0.281585	0.0367128	-7.66996	1.72053e-14	6.30011e-13	ALG3	ALG3 alpha-1,3- mannosyltransferase
ENSG00000088387	144.577	1.69582	0.221479	7.65679	1.90644e-14	6.96856e-13	DOCK9	dedicator of cytokinesis 9
ENSG00000175215	3764.72	-0.393604	0.051422	-7.65439	1.9423e-14	7.08716e-13	CTDSP2	CTD small phosphatase 2
ENSG00000176105	959.763	0.483573	0.0631839	7.65342	1.95705e-14	7.12848e-13	YES1	YES proto-oncogene 1, Src family tyrosine kinase
ENSG00000118503	1315.32	0.998058	0.130427	7.65223	1.97516e-14	7.18184e-13	TNFAIP3	TNF alpha induced protein 3
ENSG00000088827	5.88288	-5.63696	0.737418	-7.64419	2.10262e-14	7.63193e-13	SIGLEC1	sialic acid binding Ig like lectin 1
ENSG00000196369	156.516	-0.685862	0.0897376	-7.64297	2.12268e-14	7.6913e-13	SRGAP2B	SLIT-ROBO Rho GTPase activating protein 2B
ENSG00000198060	755.138	0.370257	0.0484507	7.64194	2.13975e-14	7.73962e-13	MARCHF5	membrane associated ring-CH-type finger 5
ENSG00000143119	7.48836	-5.66343	0.741366	-7.63918	2.18618e-14	7.88582e-13	CD53	CD53 molecule
ENSG00000152804	39.3039	1.6511	0.216138	7.63908	2.18776e-14	7.88582e-13	HHEX	hematopoietically expressed homeobox
ENSG00000171223	1889.09	-0.476707	0.0624138	-7.63785	2.20883e-14	7.94795e-13	JUNB	JunB proto-oncogene, AP-1 transcription factor subunit
ENSG00000137507	2591.14	-1.71658	0.22508	-7.62653	2.41155e-14	8.66238e-13	LRRC32	leucine rich repeat containing 32
ENSG00000148308	772.005	-0.307079	0.0402751	-7.62452	2.44946e-14	8.78338e-13	GTF3C5	general transcription factor IIIC subunit 5
ENSG00000182247	332.097	0.514513	0.0675531	7.61642	2.60807e-14	9.31993e-13	UBE2E2	ubiquitin conjugating enzyme E2 E2
ENSG00000196126	6.85742	-5.56588	0.730761	-7.61655	2.60555e-14	9.31993e-13	HLA-DRB1	major histocompatibility complex, class II, DR beta 1
ENSG00000166927	7.30372	-5.81366	0.763884	-7.61065	2.72717e-14	9.7288e-13	MS4A7	membrane spanning 4-domains A7
ENSG00000178075	35.3309	1.55263	0.204117	7.6066	2.81402e-14	1.00214e-12	GRAMD1C	GRAM domain containing 1C
ENSG00000197859	72.7113	-3.49071	0.458932	-7.60617	2.82344e-14	1.00377e-12	ADAMTSL2	ADAMTS like 2
ENSG00000104332	336.347	2.33093	0.306792	7.59776	3.01307e-14	1.06936e-12	SFRP1	secreted frizzled related protein 1
ENSG00000140678	5.78977	-5.75382	0.757469	-7.59612	3.05147e-14	1.08114e-12	ITGAX	integrin subunit alpha X
ENSG00000154027	156.771	1.43966	0.18957	7.59436	3.0932e-14	1.09406e-12	AK5	adenylate kinase 5
ENSG00000136531	20.911	4.89345	0.644998	7.58676	3.28014e-14	1.1582e-12	SCN2A	sodium voltage-gated channel alpha subunit 2
ENSG00000078018	123.907	5.43066	0.715844	7.58638	3.28976e-14	1.15962e-12	MAP2	microtubule associated protein 2
ENSG00000198873	619.62	-0.654602	0.0863007	-7.58513	3.32154e-14	1.16884e-12	GRK5	G protein-coupled receptor kinase 5
ENSG00000127870	1129.58	0.255775	0.0337313	7.5827	3.38438e-14	1.18894e-12	RNF6	ring finger protein 6
ENSG00000188343	417.712	-0.411887	0.0544678	-7.56202	3.96851e-14	1.39179e-12	CIBAR1	CBY1 interacting BAR domain containing 1
ENSG00000137944	520.346	-0.431794	0.0571115	-7.56055	4.01376e-14	1.40529e-12	KYAT3	kynurenine aminotransferase 3
ENSG00000163655	1190.65	-0.256276	0.0339149	-7.55645	4.14206e-14	1.44777e-12	GMPS	guanine monophosphate synthase
ENSG00000165801	866.664	0.840997	0.111309	7.55553	4.17153e-14	1.45562e-12	ARHGEF40	Rho guanine nucleotide exchange factor 40
ENSG00000101558	2973.14	-0.24617	0.0326206	-7.54646	4.47256e-14	1.55804e-12	VAPA	VAMP associated protein A
ENSG00000066294	7.44851	-5.755	0.76277	-7.54487	4.52736e-14	1.57449e-12	CD84	CD84 molecule
ENSG00000140795	18.0455	-2.05826	0.272853	-7.54348	4.57599e-14	1.58874e-12	MYLK3	myosin light chain kinase 3
ENSG00000125827	1426.59	-0.588386	0.0780295	-7.54056	4.67954e-14	1.62198e-12	TMX4	thioredoxin related transmembrane protein 4
ENSG00000105810	1351.81	0.761669	0.101145	7.53044	5.05687e-14	1.74985e-12	CDK6	cyclin dependent kinase 6
ENSG00000204472	5.06434	-5.71419	0.759779	-7.52086	5.4417e-14	1.87988e-12	AIF1	allograft inflammatory factor 1
ENSG00000124145	4657.98	0.483236	0.0642668	7.51922	5.51051e-14	1.90049e-12	SDC4	syndecan 4
ENSG00000197747	4192.48	-1.09749	0.146054	-7.51424	5.72428e-14	1.97094e-12	S100A10	S100 calcium binding protein A10
ENSG00000197766	71.996	-3.22774	0.43004	-7.50568	6.11122e-14	2.10068e-12	CFD	complement factor D
ENSG00000082482	147.659	3.74642	0.499288	7.50352	6.21287e-14	2.13209e-12	KCNK2	potassium two pore domain channel subfamily K member 2
ENSG00000137393	28.2066	3.83987	0.512696	7.48956	6.91065e-14	2.36764e-12	RNF144B	ring finger protein 144B
ENSG00000148120	992.291	0.399141	0.0533258	7.48495	7.15763e-14	2.44822e-12	AOPEP	aminopeptidase O (putative)
ENSG00000019144	2247.99	0.531327	0.0710124	7.48217	7.31055e-14	2.49641e-12	PHLDB1	pleckstrin homology like domain family B member 1
ENSG00000091136	14909.2	-0.431563	0.057691	-7.48059	7.39893e-14	2.52244e-12	LAMB1	laminin subunit beta 1
ENSG00000172458	21.4558	2.24851	0.300795	7.47522	7.70736e-14	2.62328e-12	IL17D	interleukin 17D
ENSG00000143153	725.809	-0.942436	0.126206	-7.46744	8.17673e-14	2.77848e-12	ATP1B1	ATPase Na+/K+ transporting subunit beta 1
ENSG00000113369	727.311	-0.406395	0.0544958	-7.45736	8.82727e-14	2.99464e-12	ARRDC3	arrestin domain containing 3
ENSG00000169071	640.307	-3.08943	0.414365	-7.4558	8.9321e-14	3.02526e-12	ROR2	receptor tyrosine kinase like orphan receptor 2
ENSG00000069020	110.772	1.04145	0.139722	7.45373	9.07365e-14	3.06819e-12	MAST4	microtubule associated serine/threonine kinase family member 4
ENSG00000144218	107.548	3.34123	0.448664	7.44705	9.54498e-14	3.22232e-12	AFF3	AF4/FMR2 family member 3
ENSG00000118292	51.3045	1.44215	0.193781	7.44214	9.90646e-14	3.33893e-12	C1orf54	chromosome 1 open reading frame 54
ENSG00000109738	106.521	0.657632	0.088371	7.44172	9.93818e-14	3.34419e-12	GLRB	glycine receptor beta
ENSG00000112379	9.83823	3.48851	0.468793	7.44149	9.95585e-14	3.34472e-12	ARFGEF3	ARFGEF family member 3
ENSG00000215021	2897.08	-0.27806	0.0373794	-7.43886	1.01561e-13	3.40646e-12	PHB2	prohibitin 2
ENSG00000277631	23.427	-1.70338	0.22915	-7.43348	1.05773e-13	3.54204e-12	PGM5P3-AS1	PGM5P3 antisense RNA 1
ENSG00000171943	323.455	-0.538482	0.0724978	-7.42757	1.10612e-13	3.69812e-12	SRGAP2C	SLIT-ROBO Rho GTPase activating protein 2C
ENSG00000146232	139.096	0.756641	0.10189	7.42607	1.11869e-13	3.73412e-12	NFKBIE	NFKB inhibitor epsilon
ENSG00000124098	988.879	0.335892	0.0452467	7.42356	1.1401e-13	3.79948e-12	FAM210B	family with sequence similarity 210 member B
ENSG00000100994	3391.8	0.23978	0.0323011	7.42326	1.1427e-13	3.80203e-12	PYGB	glycogen phosphorylase B
ENSG00000110108	1121.74	-0.250486	0.0337452	-7.42286	1.1462e-13	3.80759e-12	TMEM109	transmembrane protein 109
ENSG00000111252	1007.01	0.464238	0.0626281	7.41262	1.23826e-13	4.10683e-12	SH2B3	SH2B adaptor protein 3
ENSG00000049759	217.405	2.83431	0.383058	7.39916	1.37049e-13	4.53814e-12	NEDD4L	NEDD4 like E3 ubiquitin protein ligase
ENSG00000169738	578.925	-0.466768	0.0631404	-7.39254	1.44053e-13	4.76247e-12	DCXR	dicarbonyl and L-xylulose reductase
ENSG00000148344	892.153	-1.81447	0.245761	-7.38306	1.54692e-13	5.10607e-12	PTGES	prostaglandin E synthase
ENSG00000144730	38.5431	1.9903	0.269591	7.38268	1.5513e-13	5.11238e-12	IL17RD	interleukin 17 receptor D
ENSG00000182916	33.6454	3.24153	0.439649	7.37299	1.66846e-13	5.48978e-12	TCEAL7	transcription elongation factor A like 7
ENSG00000176597	33.1521	1.62177	0.220121	7.36764	1.73671e-13	5.7053e-12	B3GNT5	UDP-GlcNAc:betaGal beta-1,3-N-acetylglucosaminyltransferase 5
ENSG00000163527	5083.01	0.204366	0.0277479	7.36507	1.77057e-13	5.80734e-12	STT3B	STT3 oligosaccharyltransferase complex catalytic subunit B
ENSG00000124116	18.6982	-1.79777	0.244134	-7.36385	1.78681e-13	5.85138e-12	WFDC3	WAP four-disulfide core domain 3
ENSG00000073578	1899.31	-0.231137	0.0313981	-7.3615	1.81854e-13	5.94592e-12	SDHA	succinate dehydrogenase complex flavoprotein subunit A
ENSG00000170921	459.402	0.845971	0.114951	7.35939	1.84747e-13	6.03101e-12	TANC2	tetratricopeptide repeat, ankyrin repeat and coiled-coil containing 2
ENSG00000142657	4859.42	-0.318384	0.0432639	-7.35913	1.85111e-13	6.03341e-12	PGD	phosphogluconate dehydrogenase
ENSG00000231389	16.8893	-3.4327	0.46671	-7.3551	1.90777e-13	6.20834e-12	HLA-DPA1	major histocompatibility complex, class II, DP alpha 1
ENSG00000103145	339.544	-0.459078	0.0624316	-7.35329	1.93385e-13	6.28334e-12	HCFC1R1	host cell factor C1 regulator 1
ENSG00000004866	300.221	-0.49536	0.0673718	-7.35263	1.94343e-13	6.30462e-12	ST7	suppression of tumorigenicity 7
ENSG00000168781	110.878	0.633737	0.0862631	7.34656	2.0337e-13	6.58717e-12	PPIP5K1	diphosphoinositol pentakisphosphate kinase 1
ENSG00000142686	386.583	0.547925	0.0745866	7.34616	2.03977e-13	6.59653e-12	C1orf216	chromosome 1 open reading frame 216
ENSG00000100911	1453.88	0.545933	0.0743685	7.34092	2.12135e-13	6.84969e-12	PSME2	proteasome activator subunit 2
ENSG00000163935	87.2131	-0.702156	0.0957312	-7.33466	2.22285e-13	7.16627e-12	SFMBT1	Scm like with four mbt domains 1
ENSG00000115839	1906.74	0.307149	0.0418792	7.33416	2.23117e-13	7.18194e-12	RAB3GAP1	RAB3 GTPase activating protein catalytic subunit 1
ENSG00000148426	120.282	-1.98788	0.271112	-7.33235	2.2616e-13	7.26862e-12	PROSER2	proline and serine rich 2
ENSG00000122035	54.8205	-1.58894	0.216714	-7.332	2.26737e-13	7.27592e-12	RASL11A	RAS like family 11 member A
ENSG00000172939	1404.83	0.397319	0.0542106	7.32918	2.31566e-13	7.41939e-12	OXSR1	oxidative stress responsive kinase 1
ENSG00000156675	277.882	-1.5156	0.206807	-7.32858	2.32603e-13	7.44113e-12	RAB11FIP1	RAB11 family interacting protein 1
ENSG00000100647	467.649	0.479045	0.0654449	7.31981	2.4832e-13	7.93172e-12	SUSD6	sushi domain containing 6
ENSG00000159263	271.389	4.06221	0.555131	7.31756	2.52515e-13	8.05331e-12	SIM2	SIM bHLH transcription factor 2
ENSG00000115963	4602.25	0.585685	0.0800469	7.31677	2.54004e-13	8.08838e-12	RND3	Rho family GTPase 3
ENSG00000104408	5125.9	-0.353466	0.0483393	-7.3122	2.62805e-13	8.35584e-12	EIF3E	eukaryotic translation initiation factor 3 subunit E
ENSG00000138623	1935.68	1.52557	0.208654	7.31147	2.64235e-13	8.38844e-12	SEMA7A	semaphorin 7A (John Milton Hagen blood group)
ENSG00000109919	1412.07	0.265449	0.0363077	7.31109	2.64992e-13	8.39963e-12	MTCH2	mitochondrial carrier 2
ENSG00000162368	2736.43	0.283681	0.0388181	7.30795	2.71239e-13	8.58455e-12	CMPK1	cytidine/uridine monophosphate kinase 1
ENSG00000163491	47.4937	2.15476	0.294989	7.30455	2.78204e-13	8.7916e-12	NEK10	NIMA related kinase 10
ENSG00000162692	811.442	-1.37385	0.188211	-7.29954	2.88756e-13	9.11117e-12	VCAM1	vascular cell adhesion molecule 1
ENSG00000213160	17.0495	1.87418	0.257272	7.28481	3.2213e-13	1.01488e-11	KLHL23	kelch like family member 23
ENSG00000152894	1783.93	0.556237	0.0763944	7.28112	3.31048e-13	1.0414e-11	PTPRK	protein tyrosine phosphatase receptor type K
ENSG00000183570	45.8861	-1.71398	0.235467	-7.27906	3.36148e-13	1.05584e-11	PCBP3	poly(rC) binding protein 3
ENSG00000170801	277.519	-1.0985	0.151139	-7.26817	3.64402e-13	1.14286e-11	HTRA3	HtrA serine peptidase 3
ENSG00000137845	6435.28	-0.415819	0.0572155	-7.26759	3.65949e-13	1.14598e-11	ADAM10	ADAM metallopeptidase domain 10
ENSG00000161638	15173	0.541352	0.0744986	7.26661	3.68613e-13	1.15258e-11	ITGA5	integrin subunit alpha 5
ENSG00000267519	110.566	0.767057	0.105599	7.26386	3.76198e-13	1.17453e-11	NA	NA
ENSG00000184557	1960.5	-1.9663	0.270741	-7.26266	3.79541e-13	1.18319e-11	SOCS3	suppressor of cytokine signaling 3
ENSG00000119801	1277.71	0.321308	0.0442808	7.25615	3.9825e-13	1.23965e-11	YPEL5	yippee like 5
ENSG00000165323	42.4624	1.74734	0.240829	7.25553	4.0009e-13	1.24351e-11	FAT3	FAT atypical cadherin 3
ENSG00000132274	862.189	0.689903	0.0951281	7.25236	4.09585e-13	1.27112e-11	TRIM22	tripartite motif containing 22
ENSG00000124201	1004.33	0.434842	0.0600262	7.2442	4.35003e-13	1.34799e-11	ZNFX1	zinc finger NFX1-type containing 1
ENSG00000091483	1135.83	-0.215809	0.0298009	-7.24169	4.43139e-13	1.37115e-11	FH	fumarate hydratase
ENSG00000182173	248.117	-0.624788	0.0864606	-7.22627	4.96428e-13	1.53376e-11	TSEN54	tRNA splicing endonuclease subunit 54
ENSG00000150768	1029.48	-0.263	0.0364487	-7.21563	5.36834e-13	1.65613e-11	DLAT	dihydrolipoamide S-acetyltransferase
ENSG00000141506	5.42191	-5.45642	0.756812	-7.20975	5.60543e-13	1.72671e-11	PIK3R5	phosphoinositide-3-kinase regulatory subunit 5
ENSG00000111885	2563.4	-0.619086	0.0858772	-7.20897	5.63759e-13	1.73404e-11	MAN1A1	mannosidase alpha class 1A member 1
ENSG00000197121	193.79	0.925798	0.128429	7.20861	5.6526e-13	1.73608e-11	PGAP1	post-GPI attachment to proteins inositol deacylase 1
ENSG00000140044	862.983	-0.526142	0.0730429	-7.20319	5.88189e-13	1.80384e-11	JDP2	Jun dimerization protein 2
ENSG00000250320	61.6417	1.20329	0.167231	7.19536	6.22969e-13	1.90768e-11	NA	NA
ENSG00000101400	569.71	-0.720705	0.100257	-7.18854	6.54866e-13	2.0024e-11	SNTA1	syntrophin alpha 1
ENSG00000099783	5177.33	-0.328748	0.0457533	-7.18524	6.70911e-13	2.04768e-11	HNRNPM	heterogeneous nuclear ribonucleoprotein M
ENSG00000196642	1860.04	-0.278577	0.0387715	-7.18509	6.71647e-13	2.04768e-11	RABL6	RAB, member RAS oncogene family like 6
ENSG00000090382	23.322	-5.85887	0.816017	-7.17983	6.9796e-13	2.12479e-11	LYZ	lysozyme
ENSG00000157510	46.6568	1.54519	0.215292	7.1772	7.11541e-13	2.16296e-11	AFAP1L1	actin filament associated protein 1 like 1
ENSG00000155016	229.843	0.702025	0.0978985	7.17094	7.44829e-13	2.26084e-11	CYP2U1	cytochrome P450 family 2 subfamily U member 1
ENSG00000118922	232.292	1.07964	0.150591	7.16932	7.53699e-13	2.28442e-11	KLF12	Kruppel like factor 12
ENSG00000166741	6585.24	-0.501767	0.0700278	-7.16525	7.76469e-13	2.35001e-11	NNMT	nicotinamide N-methyltransferase
ENSG00000162063	286.907	-0.619556	0.0865101	-7.16167	7.97029e-13	2.40872e-11	CCNF	cyclin F
ENSG00000050730	20.9027	1.92083	0.268418	7.15612	8.2994e-13	2.50454e-11	TNIP3	TNFAIP3 interacting protein 3
ENSG00000136048	1203.97	1.06541	0.149054	7.1478	8.81827e-13	2.65726e-11	DRAM1	DNA damage regulated autophagy modulator 1
ENSG00000163659	2044.75	0.382751	0.0535559	7.14676	8.8852e-13	2.67355e-11	TIPARP	TCDD inducible poly(ADP-ribose) polymerase
ENSG00000186660	2153.14	-0.287059	0.0401791	-7.14449	9.03281e-13	2.71403e-11	ZFP91	ZFP91 zinc finger protein, atypical E3 ubiquitin ligase
ENSG00000163359	40427.2	1.15128	0.161268	7.13892	9.40674e-13	2.82229e-11	COL6A3	collagen type VI alpha 3 chain
ENSG00000131652	257.062	-0.737497	0.103335	-7.13693	9.54411e-13	2.85938e-11	THOC6	THO complex 6
ENSG00000130066	818.841	0.550844	0.0771866	7.13652	9.57213e-13	2.86364e-11	SAT1	spermidine/spermine N1-acetyltransferase 1
ENSG00000101057	564.588	-0.64564	0.0904771	-7.13595	9.61209e-13	2.87145e-11	MYBL2	MYB proto-oncogene like 2
ENSG00000113273	918.471	0.704494	0.0987703	7.13264	9.84602e-13	2.93711e-11	ARSB	arylsulfatase B
ENSG00000243244	418.302	-0.920753	0.129237	-7.12454	1.04432e-12	3.11078e-11	STON1	stonin 1
ENSG00000133466	353.051	-0.772544	0.108451	-7.12345	1.05257e-12	3.13085e-11	C1QTNF6	C1q and TNF related 6
ENSG00000076770	246.317	-1.60443	0.225521	-7.11431	1.12471e-12	3.34066e-11	MBNL3	muscleblind like splicing regulator 3
ENSG00000107854	1418.56	0.246189	0.0346598	7.10303	1.22053e-12	3.62008e-11	TNKS2	tankyrase 2
ENSG00000104043	43.5521	-2.87731	0.405099	-7.10273	1.22319e-12	3.62282e-11	ATP8B4	ATPase phospholipid transporting 8B4 (putative)
ENSG00000179954	195.745	1.43937	0.202717	7.10042	1.2438e-12	3.6786e-11	SSC5D	scavenger receptor cysteine rich family member with 5 domains
ENSG00000088882	22.3049	-2.75705	0.38854	-7.09593	1.28489e-12	3.79317e-11	CPXM1	carboxypeptidase X, M14 family member 1
ENSG00000152601	4414.12	0.479012	0.0675066	7.09579	1.28619e-12	3.79317e-11	MBNL1	muscleblind like splicing regulator 1
ENSG00000169252	26.9812	3.27048	0.460924	7.09549	1.28896e-12	3.79594e-11	ADRB2	adrenoceptor beta 2
ENSG00000172243	4.7656	-5.56776	0.784723	-7.0952	1.29168e-12	3.79857e-11	CLEC7A	C-type lectin domain containing 7A
ENSG00000188191	590.507	-0.382989	0.0539994	-7.09247	1.3174e-12	3.86873e-11	PRKAR1B	protein kinase cAMP-dependent type I regulatory subunit beta
ENSG00000279095	267.716	0.609998	0.0860354	7.09008	1.34037e-12	3.93062e-11	NA	NA
ENSG00000114541	19.4053	-1.97986	0.279347	-7.08748	1.3658e-12	3.99955e-11	FRMD4B	FERM domain containing 4B
ENSG00000145860	1685.8	0.400241	0.0565144	7.0821	1.41985e-12	4.15198e-11	RNF145	ring finger protein 145
ENSG00000106003	59.329	1.32089	0.186551	7.08058	1.4355e-12	4.19182e-11	LFNG	LFNG O-fucosylpeptide 3-beta-N-acetylglucosaminyltransferase
ENSG00000140968	4.58275	-5.56815	0.786905	-7.07602	1.48355e-12	4.32604e-11	IRF8	interferon regulatory factor 8
ENSG00000127951	59.7647	-2.09821	0.296663	-7.07272	1.5193e-12	4.41939e-11	FGL2	fibrinogen like 2
ENSG00000160883	5.50015	-5.19357	0.734315	-7.07267	1.51982e-12	4.41939e-11	HK3	hexokinase 3
ENSG00000185088	3081.43	0.436067	0.0616596	7.07217	1.52534e-12	4.42923e-11	RPS27L	ribosomal protein S27 like
ENSG00000106714	43.2211	2.5323	0.358221	7.06908	1.5596e-12	4.52241e-11	CNTNAP3	contactin associated protein family member 3
ENSG00000117020	1058.78	0.597116	0.0844903	7.06728	1.58003e-12	4.57524e-11	AKT3	AKT serine/threonine kinase 3
ENSG00000171492	713.966	-0.417329	0.0590784	-7.06398	1.61796e-12	4.67855e-11	LRRC8D	leucine rich repeat containing 8 VRAC subunit D
ENSG00000164066	242.499	0.87228	0.123501	7.06295	1.62999e-12	4.7068e-11	INTU	inturned planar cell polarity protein
ENSG00000092969	709.828	1.33319	0.188825	7.06045	1.65969e-12	4.78589e-11	TGFB2	transforming growth factor beta 2
ENSG00000124067	1828.6	0.283516	0.0401666	7.0585	1.68314e-12	4.84679e-11	SLC12A4	solute carrier family 12 member 4
ENSG00000167778	924.324	0.32208	0.0456568	7.05438	1.73371e-12	4.98551e-11	SPRYD3	SPRY domain containing 3
ENSG00000188522	609.649	0.362261	0.0513688	7.05217	1.76152e-12	5.05847e-11	FAM83G	family with sequence similarity 83 member G
ENSG00000220773	15.0242	-2.92885	0.415602	-7.04725	1.82485e-12	5.23307e-11	RPSAP44	ribosomal protein SA pseudogene 44
ENSG00000246763	44.4391	1.40016	0.19874	7.04519	1.85205e-12	5.30377e-11	RGMB-AS1	RGMB antisense RNA 1
ENSG00000132329	41.925	1.97172	0.280039	7.04087	1.9104e-12	5.46333e-11	RAMP1	receptor activity modifying protein 1
ENSG00000072832	233.918	0.439801	0.0625396	7.03237	2.03062e-12	5.79116e-11	CRMP1	collapsin response mediator protein 1
ENSG00000164543	906.704	0.545748	0.0776051	7.03237	2.03054e-12	5.79116e-11	STK17A	serine/threonine kinase 17a
ENSG00000114770	899.056	-0.461609	0.0656764	-7.02854	2.08712e-12	5.94415e-11	ABCC5	ATP binding cassette subfamily C member 5
ENSG00000147459	1888.47	-0.457695	0.0651497	-7.02528	2.13632e-12	6.07593e-11	DOCK5	dedicator of cytokinesis 5
ENSG00000132840	49.9038	1.59213	0.226969	7.01473	2.30398e-12	6.54382e-11	BHMT2	betaine--homocysteine S-methyltransferase 2
ENSG00000052841	1197.05	0.344923	0.0491876	7.01241	2.34247e-12	6.64403e-11	TTC17	tetratricopeptide repeat domain 17
ENSG00000138443	878.828	0.318015	0.0453847	7.0071	2.4331e-12	6.89167e-11	ABI2	abl interactor 2
ENSG00000186575	1303.01	0.502871	0.0718446	6.99943	2.56999e-12	7.26951e-11	NF2	neurofibromin 2
ENSG00000128872	90.924	0.853792	0.12201	6.99774	2.60125e-12	7.34791e-11	TMOD2	tropomodulin 2
ENSG00000061455	107.153	-1.95999	0.280199	-6.99499	2.65287e-12	7.48354e-11	PRDM6	PR/SET domain 6
ENSG00000153029	370.436	0.582538	0.083342	6.98973	2.75412e-12	7.75863e-11	MR1	major histocompatibility complex, class I-related
ENSG00000135631	1499.72	0.398025	0.0569763	6.98579	2.83255e-12	7.96876e-11	RAB11FIP5	RAB11 family interacting protein 5
ENSG00000120279	6.32015	5.21217	0.746903	6.97837	2.98618e-12	8.3896e-11	MYCT1	MYC target 1
ENSG00000101955	891.556	1.2607	0.180757	6.97457	3.06814e-12	8.6082e-11	SRPX	sushi repeat containing protein X-linked
ENSG00000144339	22.189	4.8346	0.693964	6.96665	3.2457e-12	9.09409e-11	TMEFF2	transmembrane protein with EGF like and two follistatin like domains 2
ENSG00000171877	92.6651	1.74089	0.249901	6.96633	3.25314e-12	9.10264e-11	FRMD5	FERM domain containing 5
ENSG00000147416	1651.66	0.309079	0.0443953	6.96197	3.35553e-12	9.37651e-11	ATP6V1B2	ATPase H+ transporting V1 subunit B2
ENSG00000159261	11.3627	3.31784	0.476775	6.95892	3.429e-12	9.56893e-11	CLDN14	claudin 14
ENSG00000166197	2141.2	-0.217666	0.0312821	-6.95818	3.44701e-12	9.6063e-11	NOLC1	nucleolar and coiled-body phosphoprotein 1
ENSG00000079257	600.784	-0.837331	0.120393	-6.95495	3.52675e-12	9.80221e-11	LXN	latexin
ENSG00000176871	1763.4	0.327913	0.0471469	6.95513	3.52231e-12	9.80221e-11	WSB2	WD repeat and SOCS box containing 2
ENSG00000106089	124.808	0.890966	0.128191	6.95028	3.64561e-12	1.01107e-10	STX1A	syntaxin 1A
ENSG00000183023	424.978	2.03968	0.29347	6.95021	3.64748e-12	1.01107e-10	SLC8A1	solute carrier family 8 member A1
ENSG00000110958	4366.12	-0.300766	0.0432916	-6.94745	3.7195e-12	1.02966e-10	PTGES3	prostaglandin E synthase 3
ENSG00000115648	152.992	0.826467	0.118972	6.94671	3.73915e-12	1.03372e-10	MLPH	melanophilin
ENSG00000125458	449.066	-0.433443	0.0623996	-6.94624	3.75153e-12	1.03576e-10	NT5C	5', 3'-nucleotidase, cytosolic
ENSG00000149600	395.274	0.351803	0.0506515	6.94555	3.76977e-12	1.03941e-10	COMMD7	COMM domain containing 7
ENSG00000112473	6449.85	0.19276	0.027754	6.9453	3.77658e-12	1.03991e-10	SLC39A7	solute carrier family 39 member 7
ENSG00000188729	9.56439	2.85675	0.411666	6.93948	3.93558e-12	1.08226e-10	OSTN	osteocrin
ENSG00000129103	2425.56	-0.269005	0.0387825	-6.93624	4.02663e-12	1.10583e-10	SUMF2	sulfatase modifying factor 2
ENSG00000158164	9.80244	3.0618	0.441526	6.93458	4.07435e-12	1.11746e-10	TMSB15A	thymosin beta 15A
ENSG00000166477	639.987	-0.296128	0.0427264	-6.93079	4.1851e-12	1.14632e-10	LEO1	LEO1 homolog, Paf1/RNA polymerase II complex component
ENSG00000145390	564.044	0.98825	0.142703	6.92524	4.35231e-12	1.19055e-10	USP53	ubiquitin specific peptidase 53
ENSG00000129255	782.161	-0.343911	0.0496737	-6.9234	4.40918e-12	1.20452e-10	MPDU1	mannose-P-dolichol utilization defect 1
ENSG00000187778	825.116	-0.301768	0.0436089	-6.91987	4.52071e-12	1.23336e-10	MCRS1	microspherule protein 1
ENSG00000188070	498.059	0.406681	0.058789	6.91764	4.59238e-12	1.25127e-10	C11orf95	chromosome 11 open reading frame 95
ENSG00000116670	404.685	-0.467637	0.0676096	-6.91673	4.62197e-12	1.25769e-10	MAD2L2	mitotic arrest deficient 2 like 2
ENSG00000056586	1128.49	0.262669	0.0379828	6.91548	4.6629e-12	1.26716e-10	RC3H2	ring finger and CCCH-type domains 2
ENSG00000253330	19.2626	-1.5737	0.227811	-6.90791	4.91836e-12	1.33484e-10	NA	NA
ENSG00000226210	305.616	-0.523356	0.0758059	-6.90389	5.05973e-12	1.37141e-10	WASH8P	WAS protein family homolog 8, pseudogene
ENSG00000167202	1220.84	0.393918	0.0570602	6.90355	5.07187e-12	1.37291e-10	TBC1D2B	TBC1 domain family member 2B
ENSG00000135164	718.944	0.307355	0.0445327	6.90178	5.13547e-12	1.38832e-10	DMTF1	cyclin D binding myb like transcription factor 1
ENSG00000117266	11.6307	-2.36483	0.342684	-6.90092	5.16664e-12	1.39493e-10	CDK18	cyclin dependent kinase 18
ENSG00000122786	40693.8	0.452937	0.0656375	6.90058	5.17909e-12	1.39647e-10	CALD1	caldesmon 1
ENSG00000159403	3066.4	-0.783491	0.113689	-6.89152	5.51981e-12	1.48641e-10	C1R	complement C1r
ENSG00000113578	156.407	1.17532	0.170559	6.89098	5.54101e-12	1.49019e-10	FGF1	fibroblast growth factor 1
ENSG00000065923	1375.19	0.617785	0.0897107	6.88641	5.72191e-12	1.53685e-10	SLC9A7	solute carrier family 9 member A7
ENSG00000169032	849.174	0.271272	0.039396	6.88576	5.74786e-12	1.54182e-10	MAP2K1	mitogen-activated protein kinase kinase 1
ENSG00000136231	742.327	0.33254	0.0483574	6.87673	6.1244e-12	1.64071e-10	IGF2BP3	insulin like growth factor 2 mRNA binding protein 3
ENSG00000173575	1505.01	0.278884	0.0405643	6.8751	6.19456e-12	1.65736e-10	CHD2	chromodomain helicase DNA binding protein 2
ENSG00000170390	345.234	0.71163	0.103545	6.87268	6.30086e-12	1.68364e-10	DCLK2	doublecortin like kinase 2
ENSG00000101132	740.759	-0.658655	0.0958769	-6.86979	6.42952e-12	1.7136e-10	PFDN4	prefoldin subunit 4
ENSG00000124209	862.721	0.251598	0.0366235	6.86985	6.42709e-12	1.7136e-10	RAB22A	RAB22A, member RAS oncogene family
ENSG00000182004	1186.95	-0.323661	0.0471457	-6.86512	6.64364e-12	1.7684e-10	SNRPE	small nuclear ribonucleoprotein polypeptide E
ENSG00000146374	16.0532	-2.13888	0.311575	-6.86473	6.66156e-12	1.7709e-10	RSPO3	R-spondin 3
ENSG00000065268	883.14	-0.282948	0.0412678	-6.85638	7.06267e-12	1.87513e-10	WDR18	WD repeat domain 18
ENSG00000174915	755.185	-0.364013	0.053107	-6.85433	7.16482e-12	1.89982e-10	PTDSS2	phosphatidylserine synthase 2
ENSG00000135720	2116.29	0.227194	0.0332138	6.84036	7.8996e-12	2.09198e-10	DYNC1LI2	dynein cytoplasmic 1 light intermediate chain 2
ENSG00000170323	13.5895	2.91856	0.426801	6.83823	8.01791e-12	2.12061e-10	FABP4	fatty acid binding protein 4
ENSG00000104687	2041.87	-0.737831	0.10795	-6.83495	8.20345e-12	2.16692e-10	GSR	glutathione-disulfide reductase
ENSG00000158006	166.699	0.774749	0.113361	6.83434	8.23843e-12	2.1734e-10	PAFAH2	platelet activating factor acetylhydrolase 2
ENSG00000042304	7.61816	-3.87108	0.56647	-6.83368	8.27608e-12	2.17776e-10	C2orf83	chromosome 2 open reading frame 83
ENSG00000126767	892.369	-0.36933	0.0540465	-6.83356	8.28302e-12	2.17776e-10	ELK1	ETS transcription factor ELK1
ENSG00000143147	266.162	1.09031	0.159553	6.83351	8.28642e-12	2.17776e-10	GPR161	G protein-coupled receptor 161
ENSG00000067066	1279.28	0.442119	0.0647056	6.83278	8.32825e-12	2.18598e-10	SP100	SP100 nuclear antigen
ENSG00000109452	156.966	1.57593	0.230779	6.82871	8.56789e-12	2.24604e-10	INPP4B	inositol polyphosphate-4-phosphatase type II B
ENSG00000123843	74.9916	-3.6519	0.535027	-6.82563	8.75413e-12	2.29197e-10	C4BPB	complement component 4 binding protein beta
ENSG00000180628	666.865	0.580109	0.0850265	6.82268	8.9355e-12	2.33651e-10	PCGF5	polycomb group ring finger 5
ENSG00000138698	1164.49	0.324903	0.0476797	6.81429	9.4729e-12	2.47392e-10	RAP1GDS1	Rap1 GTPase-GDP dissociation stimulator 1
ENSG00000138757	3778.98	0.321464	0.0472393	6.80501	1.01046e-11	2.63556e-10	G3BP2	G3BP stress granule assembly factor 2
ENSG00000119401	539.793	0.320605	0.0471213	6.80383	1.01877e-11	2.65391e-10	TRIM32	tripartite motif containing 32
ENSG00000105499	30.694	1.47764	0.217241	6.80185	1.03285e-11	2.68723e-10	PLA2G4C	phospholipase A2 group IVC
ENSG00000146122	145.294	1.32919	0.195474	6.79985	1.0473e-11	2.72141e-10	DAAM2	dishevelled associated activator of morphogenesis 2
ENSG00000070371	305.442	1.12833	0.165996	6.79733	1.06572e-11	2.76582e-10	CLTCL1	clathrin heavy chain like 1
ENSG00000119537	808.626	0.283939	0.0417751	6.79685	1.0693e-11	2.77062e-10	KDSR	3-ketodihydrosphingosine reductase
ENSG00000256268	53.4672	1.37597	0.202446	6.79672	1.07024e-11	2.77062e-10	LINC02454	long intergenic non-protein coding RNA 2454
ENSG00000196990	4.34352	-5.50685	0.810461	-6.79472	1.08523e-11	2.80592e-10	FAM163B	family with sequence similarity 163 member B
ENSG00000238271	54.8988	1.09122	0.16064	6.79295	1.09861e-11	2.83698e-10	IFNWP19	interferon omega 1 pseudogene 19
ENSG00000105373	2509.47	-0.431699	0.0635621	-6.79176	1.1077e-11	2.85691e-10	NOP53	NOP53 ribosome biogenesis factor
ENSG00000197081	6315.25	0.364768	0.0537278	6.78917	1.12779e-11	2.9051e-10	IGF2R	insulin like growth factor 2 receptor
ENSG00000244187	309.214	-0.470419	0.0693059	-6.78757	1.14039e-11	2.93394e-10	TMEM141	transmembrane protein 141
ENSG00000122420	453.939	-0.944321	0.139176	-6.7851	1.16003e-11	2.97707e-10	PTGFR	prostaglandin F receptor
ENSG00000162639	138.376	-0.739651	0.10901	-6.78517	1.1595e-11	2.97707e-10	HENMT1	HEN methyltransferase 1
ENSG00000132589	1740.04	-0.36832	0.0542853	-6.7849	1.16167e-11	2.97761e-10	FLOT2	flotillin 2
ENSG00000126562	139.983	1.11855	0.164986	6.77969	1.20432e-11	3.08311e-10	WNK4	WNK lysine deficient protein kinase 4
ENSG00000185963	1091.39	0.258369	0.0381145	6.77876	1.21215e-11	3.09933e-10	BICD2	BICD cargo adaptor 2
ENSG00000070814	1217.84	-0.483996	0.0714023	-6.77844	1.2148e-11	3.10231e-10	TCOF1	treacle ribosome biogenesis factor 1
ENSG00000222041	605.639	0.366116	0.0540756	6.77044	1.28388e-11	3.27467e-10	CYTOR	cytoskeleton regulator RNA
ENSG00000099889	82.1736	1.50175	0.221902	6.76761	1.30924e-11	3.33527e-10	ARVCF	ARVCF delta catenin family member
ENSG00000153558	156.034	0.867571	0.128306	6.76173	1.3635e-11	3.46924e-10	FBXL2	F-box and leucine rich repeat protein 2
ENSG00000163162	648.714	0.273832	0.0405072	6.76008	1.3792e-11	3.50488e-10	RNF149	ring finger protein 149
ENSG00000131437	368.707	0.35341	0.0522817	6.75972	1.38254e-11	3.50909e-10	KIF3A	kinesin family member 3A
ENSG00000175110	802.681	-0.508655	0.0752554	-6.75905	1.38902e-11	3.52122e-10	MRPS22	mitochondrial ribosomal protein S22
ENSG00000085365	830.319	0.260837	0.0386017	6.75714	1.40738e-11	3.56342e-10	SCAMP1	secretory carrier membrane protein 1
ENSG00000148204	15.722	-2.93484	0.434659	-6.75205	1.45772e-11	3.68639e-10	CRB2	crumbs cell polarity complex component 2
ENSG00000054116	989.955	0.237103	0.0351329	6.74876	1.49117e-11	3.76638e-10	TRAPPC3	trafficking protein particle complex 3
ENSG00000123595	427.6	-0.644454	0.0955882	-6.74198	1.56244e-11	3.9416e-10	RAB9A	RAB9A, member RAS oncogene family
ENSG00000173559	1217.23	0.665282	0.0986881	6.74126	1.57021e-11	3.95639e-10	NABP1	nucleic acid binding protein 1
ENSG00000145777	52.6383	1.23943	0.183963	6.73741	1.61236e-11	4.05767e-10	TSLP	thymic stromal lymphopoietin
ENSG00000165025	3.66681	-5.17943	0.768863	-6.73648	1.62264e-11	4.0786e-10	SYK	spleen associated tyrosine kinase
ENSG00000110917	4734.6	0.166716	0.0247505	6.73585	1.62974e-11	4.0915e-10	MLEC	malectin
ENSG00000011465	17994.4	-1.60776	0.238708	-6.73528	1.63618e-11	4.10271e-10	DCN	decorin
ENSG00000185860	36.2864	5.09181	0.756184	6.73356	1.6556e-11	4.14639e-10	CCDC190	coiled-coil domain containing 190
ENSG00000163558	2436.41	-0.757416	0.112611	-6.72594	1.74463e-11	4.3641e-10	PRKCI	protein kinase C iota
ENSG00000070718	306.151	0.581445	0.0864692	6.7243	1.76436e-11	4.40815e-10	AP3M2	adaptor related protein complex 3 subunit mu 2
ENSG00000117593	548.812	-0.394894	0.0587375	-6.72302	1.77992e-11	4.44168e-10	DARS2	aspartyl-tRNA synthetase 2, mitochondrial
ENSG00000162604	509.756	0.318097	0.0473883	6.71257	1.91226e-11	4.7662e-10	TM2D1	TM2 domain containing 1
ENSG00000125384	422.585	-0.555363	0.0827442	-6.7118	1.92233e-11	4.78554e-10	PTGER2	prostaglandin E receptor 2
ENSG00000198189	401.607	-0.983497	0.146596	-6.70888	1.96122e-11	4.8765e-10	HSD17B11	hydroxysteroid 17-beta dehydrogenase 11
ENSG00000109686	844.584	0.603017	0.089982	6.70153	2.06254e-11	5.12231e-10	SH3D19	SH3 domain containing 19
ENSG00000077264	26.3137	4.74481	0.708275	6.69912	2.09685e-11	5.20129e-10	PAK3	p21 (RAC1) activated kinase 3
ENSG00000129353	3303.87	-0.427869	0.0638974	-6.69618	2.13935e-11	5.29407e-10	SLC44A2	solute carrier family 44 member 2
ENSG00000143753	3086.09	0.22169	0.0331065	6.69627	2.13804e-11	5.29407e-10	DEGS1	delta 4-desaturase, sphingolipid 1
ENSG00000091128	18.1818	-1.59099	0.237634	-6.69515	2.15457e-11	5.32537e-10	LAMB4	laminin subunit beta 4
ENSG00000064932	1890.36	-0.468811	0.0700414	-6.69335	2.18121e-11	5.3848e-10	SBNO2	strawberry notch homolog 2
ENSG00000165457	3.48726	-5.12135	0.765384	-6.69121	2.21327e-11	5.45251e-10	FOLR2	folate receptor beta
ENSG00000173905	2120.14	0.445641	0.0666014	6.69117	2.21388e-11	5.45251e-10	GOLIM4	golgi integral membrane protein 4
ENSG00000234456	1814.65	-0.685218	0.102448	-6.68845	2.25545e-11	5.54829e-10	MAGI2-AS3	MAGI2 antisense RNA 3
ENSG00000105364	628.416	-0.26418	0.0395066	-6.68699	2.27813e-11	5.59745e-10	MRPL4	mitochondrial ribosomal protein L4
ENSG00000105202	1484.81	-0.367512	0.0549625	-6.6866	2.28422e-11	5.60579e-10	FBL	fibrillarin
ENSG00000180667	257.291	-0.686238	0.102639	-6.68593	2.29456e-11	5.62453e-10	YOD1	YOD1 deubiquitinase
ENSG00000135905	290.287	1.87498	0.280496	6.68451	2.31696e-11	5.66972e-10	DOCK10	dedicator of cytokinesis 10
ENSG00000162998	18.0163	2.15328	0.322134	6.68442	2.31846e-11	5.66972e-10	FRZB	frizzled related protein
ENSG00000105889	109.603	2.55091	0.381645	6.68398	2.32545e-11	5.68011e-10	STEAP1B	STEAP family member 1B
ENSG00000007968	47.79	-1.17274	0.175613	-6.67795	2.42307e-11	5.9116e-10	E2F2	E2F transcription factor 2
ENSG00000108654	9041.15	0.275026	0.0411895	6.67708	2.43742e-11	5.93963e-10	DDX5	DEAD-box helicase 5
ENSG00000134070	119.744	1.10462	0.165458	6.67609	2.45401e-11	5.96751e-10	IRAK2	interleukin 1 receptor associated kinase 2
ENSG00000137941	233.119	1.67745	0.251264	6.67605	2.45461e-11	5.96751e-10	TTLL7	tubulin tyrosine ligase like 7
ENSG00000169413	3.67283	-5.29128	0.79368	-6.66676	2.61508e-11	6.35021e-10	RNASE6	ribonuclease A family member k6
ENSG00000138735	942.282	1.39554	0.209397	6.66456	2.65457e-11	6.43858e-10	PDE5A	phosphodiesterase 5A
ENSG00000257219	45.5194	1.94943	0.292577	6.66297	2.6834e-11	6.50091e-10	LNCOG	lncRNA osteogenesis associated
ENSG00000148634	2262.87	0.930717	0.139719	6.66133	2.71352e-11	6.56491e-10	HERC4	HECT and RLD domain containing E3 ubiquitin protein ligase 4
ENSG00000160293	1087.72	-0.501912	0.0753487	-6.66119	2.71614e-11	6.56491e-10	VAV2	vav guanine nucleotide exchange factor 2
ENSG00000139915	7.93119	-3.29601	0.494987	-6.65877	2.76128e-11	6.66624e-10	MDGA2	MAM domain containing glycosylphosphatidylinositol anchor 2
ENSG00000131042	4.05942	-5.13121	0.77066	-6.65821	2.77188e-11	6.68406e-10	LILRB2	leukocyte immunoglobulin like receptor B2
ENSG00000204370	739.363	-0.283569	0.0425947	-6.65738	2.7876e-11	6.71418e-10	SDHD	succinate dehydrogenase complex subunit D
ENSG00000196352	2822.5	-1.86573	0.280326	-6.65555	2.8225e-11	6.79035e-10	CD55	CD55 molecule (Cromer blood group)
ENSG00000169896	5.41973	-4.79237	0.720279	-6.65348	2.86234e-11	6.87823e-10	ITGAM	integrin subunit alpha M
ENSG00000178695	1432.53	-1.29676	0.194963	-6.65131	2.90495e-11	6.97256e-10	KCTD12	potassium channel tetramerization domain containing 12
ENSG00000008283	586.224	-0.940332	0.141437	-6.64841	2.96271e-11	7.10298e-10	CYB561	cytochrome b561
ENSG00000197646	426.026	1.32733	0.199726	6.64572	3.01729e-11	7.22549e-10	PDCD1LG2	programmed cell death 1 ligand 2
ENSG00000042445	809.648	0.337808	0.0509254	6.63338	3.28081e-11	7.84749e-10	RETSAT	retinol saturase
ENSG00000095970	6.08118	-4.50116	0.678806	-6.631	3.33422e-11	7.96606e-10	TREM2	triggering receptor expressed on myeloid cells 2
ENSG00000065534	3628.8	1.03986	0.156879	6.62844	3.3925e-11	8.08669e-10	MYLK	myosin light chain kinase
ENSG00000089902	921.539	-0.268717	0.0405398	-6.62848	3.39166e-11	8.08669e-10	RCOR1	REST corepressor 1
ENSG00000175906	704.146	-0.803236	0.121197	-6.62754	3.41335e-11	8.12706e-10	ARL4D	ADP ribosylation factor like GTPase 4D
ENSG00000105778	832.52	0.255674	0.0385888	6.6256	3.45837e-11	8.21715e-10	AVL9	AVL9 cell migration associated
ENSG00000179388	13.0803	2.40359	0.362775	6.62557	3.4591e-11	8.21715e-10	EGR3	early growth response 3
ENSG00000138347	69.5664	2.28003	0.344685	6.61482	3.72004e-11	8.82691e-10	MYPN	myopalladin
ENSG00000284631	10.1338	-2.88906	0.437195	-6.60818	3.89072e-11	9.22136e-10	NA	NA
ENSG00000090470	487.575	-0.298242	0.0451382	-6.60731	3.91377e-11	9.26543e-10	PDCD7	programmed cell death 7
ENSG00000136542	2015.5	3.53214	0.534831	6.60421	3.9963e-11	9.45003e-10	GALNT5	polypeptide N-acetylgalactosaminyltransferase 5
ENSG00000221968	1541.38	0.569154	0.0861928	6.60326	4.0221e-11	9.50021e-10	FADS3	fatty acid desaturase 3
ENSG00000135454	82.3366	0.96384	0.145994	6.60193	4.05834e-11	9.56406e-10	B4GALNT1	beta-1,4-N-acetyl-galactosaminyltransferase 1
ENSG00000170677	1237.23	-0.636563	0.0964207	-6.60193	4.05834e-11	9.56406e-10	SOCS6	suppressor of cytokine signaling 6
ENSG00000196867	166.168	0.438639	0.0664736	6.59869	4.14805e-11	9.76439e-10	ZFP28	ZFP28 zinc finger protein
ENSG00000109670	368.031	-0.469128	0.0711557	-6.59299	4.31069e-11	1.01243e-09	FBXW7	F-box and WD repeat domain containing 7
ENSG00000139433	880.993	0.308364	0.0467706	6.59311	4.3071e-11	1.01243e-09	GLTP	glycolipid transfer protein
ENSG00000065357	486.831	0.828427	0.125689	6.59109	4.36606e-11	1.02427e-09	DGKA	diacylglycerol kinase alpha
ENSG00000141540	107.67	-1.17616	0.178533	-6.58791	4.46049e-11	1.04525e-09	TTYH2	tweety family member 2
ENSG00000141524	37.5761	-1.93879	0.294378	-6.58605	4.51668e-11	1.05722e-09	TMC6	transmembrane channel like 6
ENSG00000134986	4566.85	0.73174	0.111269	6.57633	4.82209e-11	1.12743e-09	NREP	neuronal regeneration related protein
ENSG00000143079	850.509	0.473133	0.0719641	6.57457	4.87936e-11	1.13954e-09	CTTNBP2NL	CTTNBP2 N-terminal like
ENSG00000265491	610.006	0.505125	0.0768408	6.57366	4.90947e-11	1.14529e-09	RNF115	ring finger protein 115
ENSG00000108479	378.255	-0.651342	0.0992098	-6.5653	5.19279e-11	1.21002e-09	GALK1	galactokinase 1
ENSG00000122547	101.31	-0.989817	0.150893	-6.55973	5.39065e-11	1.25472e-09	EEPD1	endonuclease/exonuclease/phosphatase family domain containing 1
ENSG00000105855	55.5909	3.17244	0.484036	6.55414	5.59622e-11	1.30111e-09	ITGB8	integrin subunit beta 8
ENSG00000173599	374.384	-0.545004	0.0831589	-6.55376	5.61055e-11	1.30298e-09	PC	pyruvate carboxylase
ENSG00000178776	5.11272	4.80992	0.733995	6.55307	5.63653e-11	1.30755e-09	C5orf46	chromosome 5 open reading frame 46
ENSG00000170242	1477.55	0.169032	0.0257951	6.55289	5.64323e-11	1.30764e-09	USP47	ubiquitin specific peptidase 47
ENSG00000129245	1101.22	0.232056	0.0354539	6.54528	5.93844e-11	1.37451e-09	FXR2	FMR1 autosomal homolog 2
ENSG00000133056	236.686	-2.36911	0.362066	-6.5433	6.01751e-11	1.39126e-09	PIK3C2B	phosphatidylinositol-4-phosphate 3-kinase catalytic subunit type 2 beta
ENSG00000165283	1859.41	-0.257295	0.039341	-6.54013	6.14637e-11	1.41948e-09	STOML2	stomatin like 2
ENSG00000148925	726.866	0.333113	0.0509926	6.53257	6.46488e-11	1.49138e-09	BTBD10	BTB domain containing 10
ENSG00000111846	5.4201	4.50339	0.689773	6.5288	6.63001e-11	1.52777e-09	GCNT2	glucosaminyl (N-acetyl) transferase 2 (I blood group)
ENSG00000106853	2944.13	-0.798097	0.122353	-6.52289	6.89636e-11	1.58739e-09	PTGR1	prostaglandin reductase 1
ENSG00000233308	10.0703	4.23316	0.649021	6.52238	6.92004e-11	1.59107e-09	OSTN-AS1	OSTN antisense RNA 1
ENSG00000276107	52.4935	1.90534	0.292395	6.51633	7.20485e-11	1.65472e-09	NA	NA
ENSG00000136848	738.387	0.462953	0.0710886	6.51233	7.39932e-11	1.69751e-09	DAB2IP	DAB2 interacting protein
ENSG00000106366	97217.6	1.18872	0.182614	6.50946	7.54198e-11	1.72833e-09	SERPINE1	serpin family E member 1
ENSG00000172716	451.267	-0.626796	0.0963367	-6.5063	7.70244e-11	1.76316e-09	SLFN11	schlafen family member 11
ENSG00000012061	725.206	0.263616	0.0405205	6.50575	7.7308e-11	1.7677e-09	ERCC1	ERCC excision repair 1, endonuclease non-catalytic subunit
ENSG00000143028	43.0268	-2.96928	0.456839	-6.49961	8.05305e-11	1.83936e-09	SYPL2	synaptophysin like 2
ENSG00000131018	1248.14	0.557663	0.0858553	6.49538	8.2823e-11	1.88964e-09	SYNE1	spectrin repeat containing nuclear envelope protein 1
ENSG00000119042	41.8633	0.93007	0.143193	6.49521	8.29156e-11	1.88968e-09	SATB2	SATB homeobox 2
ENSG00000070770	1012	-0.256794	0.0395534	-6.49233	8.45168e-11	1.92405e-09	CSNK2A2	casein kinase 2 alpha 2
ENSG00000171680	266.518	1.26102	0.194246	6.4919	8.47618e-11	1.92752e-09	PLEKHG5	pleckstrin homology and RhoGEF domain containing G5
ENSG00000271447	10.2833	-2.69375	0.415643	-6.48091	9.11725e-11	2.07103e-09	MMP28	matrix metallopeptidase 28
ENSG00000183914	10.3018	-2.46539	0.380675	-6.47635	9.39655e-11	2.13214e-09	DNAH2	dynein axonemal heavy chain 2
ENSG00000140988	30504.7	-0.280617	0.0433574	-6.47218	9.66015e-11	2.18956e-09	RPS2	ribosomal protein S2
ENSG00000165672	3323.79	-0.173044	0.0267398	-6.47141	9.70912e-11	2.19826e-09	PRDX3	peroxiredoxin 3
ENSG00000205726	2019.4	-0.419772	0.0649094	-6.46704	9.99392e-11	2.26028e-09	ITSN1	intersectin 1
ENSG00000168090	4081.62	-0.355506	0.0549895	-6.46499	1.01306e-10	2.28645e-09	COPS6	COP9 signalosome subunit 6
ENSG00000198756	25.238	1.67806	0.259562	6.46497	1.01317e-10	2.28645e-09	COLGALT2	collagen beta(1-O)galactosyltransferase 2
ENSG00000123338	5.89821	-4.60369	0.712256	-6.46352	1.02293e-10	2.30598e-09	NCKAP1L	NCK associated protein 1 like
ENSG00000112096	3920.03	0.937861	0.145175	6.46023	1.04541e-10	2.3541e-09	SOD2	superoxide dismutase 2
ENSG00000231419	25.425	-1.86683	0.289199	-6.45519	1.08081e-10	2.43117e-09	LINC00689	long intergenic non-protein coding RNA 689
ENSG00000119771	230.689	-0.432177	0.0669652	-6.45376	1.09111e-10	2.45169e-09	KLHL29	kelch like family member 29
ENSG00000173542	779.041	0.256283	0.0397232	6.45172	1.10588e-10	2.4822e-09	MOB1B	MOB kinase activator 1B
ENSG00000182261	7.27989	3.09615	0.480344	6.44568	1.1508e-10	2.58022e-09	NLRP10	NLR family pyrin domain containing 10
ENSG00000136830	10056.3	0.2292	0.0355845	6.44101	1.1868e-10	2.65808e-09	NIBAN2	niban apoptosis regulator 2
ENSG00000078114	35.2111	-2.84602	0.442118	-6.43724	1.21666e-10	2.72202e-09	NEBL	nebulette
ENSG00000112210	1070.25	-0.234963	0.0365392	-6.43043	1.27242e-10	2.84369e-09	RAB23	RAB23, member RAS oncogene family
ENSG00000139428	281.248	-0.447801	0.0696514	-6.42917	1.28303e-10	2.86432e-09	MMAB	metabolism of cobalamin associated B
ENSG00000164741	3516.5	0.416293	0.0647815	6.42611	1.30915e-10	2.91949e-09	DLC1	DLC1 Rho GTPase activating protein
ENSG00000196110	65.3761	0.848512	0.13205	6.42568	1.31278e-10	2.92446e-09	ZNF699	zinc finger protein 699
ENSG00000105290	265.282	0.446663	0.069529	6.42411	1.3264e-10	2.95163e-09	APLP1	amyloid beta precursor like protein 1
ENSG00000120913	951.681	0.478059	0.0744209	6.42373	1.32976e-10	2.95594e-09	PDLIM2	PDZ and LIM domain 2
ENSG00000107201	220.784	0.989362	0.154021	6.42355	1.33129e-10	2.95618e-09	DDX58	DExD/H-box helicase 58
ENSG00000231258	8.34379	-3.20908	0.499717	-6.42179	1.3468e-10	2.98743e-09	NA	NA
ENSG00000102524	62.5868	-2.10655	0.328156	-6.41936	1.36847e-10	3.03224e-09	TNFSF13B	TNF superfamily member 13b
ENSG00000184226	63.4764	2.68533	0.418826	6.41156	1.44039e-10	3.18821e-09	PCDH9	protocadherin 9
ENSG00000105281	6906.27	-0.553514	0.0863869	-6.40739	1.48032e-10	3.27311e-09	SLC1A5	solute carrier family 1 member 5
ENSG00000143924	2446.16	-0.762141	0.118972	-6.40606	1.49332e-10	3.29833e-09	EML4	EMAP like 4
ENSG00000132481	111.634	0.577956	0.0902635	6.40299	1.52363e-10	3.36171e-09	TRIM47	tripartite motif containing 47
ENSG00000180332	34.3716	2.89638	0.452417	6.40201	1.53341e-10	3.3797e-09	KCTD4	potassium channel tetramerization domain containing 4
ENSG00000120149	65.6205	-0.889246	0.138916	-6.40132	1.5404e-10	3.3915e-09	MSX2	msh homeobox 2
ENSG00000139998	92.95	0.633406	0.0989766	6.39955	1.55833e-10	3.42733e-09	RAB15	RAB15, member RAS oncogene family
ENSG00000170382	29.2567	-4.02815	0.629644	-6.39751	1.57935e-10	3.46988e-09	LRRN2	leucine rich repeat neuronal 2
ENSG00000163328	90.5063	0.771269	0.120581	6.39629	1.59195e-10	3.49387e-09	GPR155	G protein-coupled receptor 155
ENSG00000138496	371.009	-0.422697	0.0661401	-6.39094	1.64867e-10	3.61453e-09	PARP9	poly(ADP-ribose) polymerase family member 9
ENSG00000136114	147.471	1.65118	0.258546	6.38641	1.69822e-10	3.71924e-09	THSD1	thrombospondin type 1 domain containing 1
ENSG00000116199	1843.42	-0.256781	0.0402183	-6.38469	1.71745e-10	3.7574e-09	FAM20B	FAM20B glycosaminoglycan xylosylkinase
ENSG00000173848	674.547	0.415792	0.0651686	6.38025	1.768e-10	3.86392e-09	NET1	neuroepithelial cell transforming 1
ENSG00000196460	47.1702	0.988443	0.155101	6.37292	1.85465e-10	4.04902e-09	RFX8	regulatory factor X8
ENSG00000128918	7.47081	-3.47433	0.54533	-6.37105	1.87734e-10	4.09425e-09	ALDH1A2	aldehyde dehydrogenase 1 family member A2
ENSG00000114023	238.408	0.492257	0.0773866	6.36101	2.00429e-10	4.36654e-09	FAM162A	family with sequence similarity 162 member A
ENSG00000142347	19.7215	-1.48189	0.232986	-6.36042	2.01203e-10	4.3788e-09	MYO1F	myosin IF
ENSG00000018408	1722.71	0.925372	0.145565	6.35713	2.05563e-10	4.469e-09	WWTR1	WW domain containing transcription regulator 1
ENSG00000110077	3.36799	-5.08092	0.799442	-6.35558	2.07643e-10	4.50949e-09	MS4A6A	membrane spanning 4-domains A6A
ENSG00000174718	370.33	-0.537935	0.0847073	-6.35052	2.14593e-10	4.65558e-09	RESF1	retroelement silencing factor 1
ENSG00000277778	21.5922	1.4218	0.223905	6.35001	2.15301e-10	4.66605e-09	PGM5P2	phosphoglucomutase 5 pseudogene 2
ENSG00000151883	306.174	0.814617	0.128298	6.34942	2.16121e-10	4.67895e-09	PARP8	poly(ADP-ribose) polymerase family member 8
ENSG00000166979	92.4893	0.925599	0.145853	6.34611	2.20821e-10	4.77571e-09	EVA1C	eva-1 homolog C
ENSG00000090013	789.728	-0.347932	0.0548487	-6.34349	2.24619e-10	4.85279e-09	BLVRB	biliverdin reductase B
ENSG00000088832	5398.54	0.303059	0.0477773	6.34317	2.25087e-10	4.85786e-09	FKBP1A	FKBP prolyl isomerase 1A
ENSG00000104361	193.454	0.471488	0.0743324	6.34296	2.2539e-10	4.85935e-09	NIPAL2	NIPA like domain containing 2
ENSG00000071282	1066.16	-1.04636	0.164987	-6.34204	2.26749e-10	4.88356e-09	LMCD1	LIM and cysteine rich domains 1
ENSG00000012779	4.02462	-5.28203	0.832911	-6.34166	2.27308e-10	4.89053e-09	ALOX5	arachidonate 5-lipoxygenase
ENSG00000133773	514.009	-0.337777	0.0532999	-6.33728	2.33851e-10	5.02611e-09	CCDC59	coiled-coil domain containing 59
ENSG00000204116	238.328	0.398616	0.0629036	6.33694	2.34379e-10	5.03224e-09	CHIC1	cysteine rich hydrophobic domain 1
ENSG00000148090	159.287	-0.597149	0.0943214	-6.331	2.43579e-10	5.22437e-09	AUH	AU RNA binding methylglutaconyl-CoA hydratase
ENSG00000138356	120.333	1.20881	0.191017	6.3283	2.47882e-10	5.31116e-09	AOX1	aldehyde oxidase 1
ENSG00000103876	745.502	-0.283265	0.0447745	-6.32648	2.50824e-10	5.36866e-09	FAH	fumarylacetoacetate hydrolase
ENSG00000161010	189.192	0.521615	0.0824947	6.32302	2.56508e-10	5.48467e-09	MRNIP	MRN complex interacting protein
ENSG00000119714	113.093	2.14577	0.339425	6.32179	2.58556e-10	5.52279e-09	GPR68	G protein-coupled receptor 68
ENSG00000138614	589.184	-0.275746	0.0437031	-6.30953	2.79881e-10	5.97214e-09	INTS14	integrator complex subunit 14
ENSG00000169826	1199.76	0.574208	0.0910506	6.30647	2.85474e-10	6.08524e-09	CSGALNACT2	chondroitin sulfate N-acetylgalactosaminyltransferase 2
ENSG00000180008	587.032	0.285462	0.0452689	6.30591	2.86497e-10	6.10077e-09	SOCS4	suppressor of cytokine signaling 4
ENSG00000127954	5.04409	-4.88712	0.775071	-6.30538	2.87479e-10	6.1154e-09	STEAP4	STEAP4 metalloreductase
ENSG00000162733	5127.63	0.728532	0.115629	6.30062	2.96457e-10	6.29995e-09	DDR2	discoidin domain receptor tyrosine kinase 2
ENSG00000109625	14.3705	-2.49384	0.395874	-6.29957	2.98468e-10	6.33619e-09	CPZ	carboxypeptidase Z
ENSG00000133243	993.924	-0.370244	0.0588509	-6.29122	3.14976e-10	6.67981e-09	BTBD2	BTB domain containing 2
ENSG00000204186	395.962	-0.417955	0.0664753	-6.28737	3.22879e-10	6.84043e-09	ZDBF2	zinc finger DBF-type containing 2
ENSG00000073756	1684.42	0.904265	0.143884	6.2847	3.28498e-10	6.95237e-09	PTGS2	prostaglandin-endoperoxide synthase 2
ENSG00000159228	776.359	0.335674	0.0534215	6.2835	3.31027e-10	6.99877e-09	CBR1	carbonyl reductase 1
ENSG00000196876	299.959	0.814613	0.129658	6.28276	3.32608e-10	7.02504e-09	SCN8A	sodium voltage-gated channel alpha subunit 8
ENSG00000170144	6541.89	-0.207127	0.0329829	-6.27983	3.38937e-10	7.15142e-09	HNRNPA3	heterogeneous nuclear ribonucleoprotein A3
ENSG00000204291	418.477	-2.67174	0.425466	-6.27957	3.39517e-10	7.1564e-09	COL15A1	collagen type XV alpha 1 chain
ENSG00000004139	447.686	-0.990909	0.15783	-6.27833	3.42235e-10	7.20637e-09	SARM1	sterile alpha and TIR motif containing 1
ENSG00000173376	10.8342	3.55189	0.566006	6.27535	3.48854e-10	7.33831e-09	NDNF	neuron derived neurotrophic factor
ENSG00000168916	45.0195	1.49843	0.238901	6.27218	3.56025e-10	7.48158e-09	ZNF608	zinc finger protein 608
ENSG00000174748	17996.3	-0.214521	0.0342262	-6.26774	3.66333e-10	7.6904e-09	RPL15	ribosomal protein L15
ENSG00000133083	11.6969	2.60907	0.416443	6.26512	3.72546e-10	7.81293e-09	DCLK1	doublecortin like kinase 1
ENSG00000058272	2229.07	0.32074	0.0512168	6.26239	3.79115e-10	7.94268e-09	PPP1R12A	protein phosphatase 1 regulatory subunit 12A
ENSG00000117394	3040.14	0.569878	0.0910259	6.26062	3.83449e-10	8.02537e-09	SLC2A1	solute carrier family 2 member 1
ENSG00000221988	141.616	-0.728204	0.116333	-6.25967	3.85787e-10	8.06616e-09	PPT2	palmitoyl-protein thioesterase 2
ENSG00000086991	10.3619	2.86949	0.458647	6.25642	3.93906e-10	8.22764e-09	NOX4	NADPH oxidase 4
ENSG00000124562	1337	-0.312265	0.0499223	-6.25502	3.97477e-10	8.29388e-09	SNRPC	small nuclear ribonucleoprotein polypeptide C
ENSG00000131080	161.962	1.43102	0.228803	6.25437	3.99114e-10	8.31969e-09	EDA2R	ectodysplasin A2 receptor
ENSG00000170275	5664.05	-0.322393	0.0515618	-6.25254	4.03826e-10	8.40947e-09	CRTAP	cartilage associated protein
ENSG00000138166	136.281	1.32318	0.211895	6.24454	4.25045e-10	8.84248e-09	DUSP5	dual specificity phosphatase 5
ENSG00000135917	37.2164	-1.83562	0.294228	-6.23878	4.40996e-10	9.16513e-09	SLC19A3	solute carrier family 19 member 3
ENSG00000152102	3335.42	0.141827	0.0227829	6.22515	4.81099e-10	9.98857e-09	FAM168B	family with sequence similarity 168 member B
ENSG00000092140	563.712	-0.305207	0.0490383	-6.22384	4.85122e-10	1.0062e-08	G2E3	G2/M-phase specific E3 ubiquitin protein ligase
ENSG00000123815	332.821	-0.471466	0.0757913	-6.22059	4.95295e-10	1.02628e-08	COQ8B	coenzyme Q8B
ENSG00000018280	12.0917	-2.2094	0.355501	-6.21488	5.13632e-10	1.06321e-08	SLC11A1	solute carrier family 11 member 1
ENSG00000031081	506.382	0.359228	0.0578425	6.21045	5.28343e-10	1.09258e-08	ARHGAP31	Rho GTPase activating protein 31
ENSG00000005073	543.04	-0.404543	0.0651434	-6.21004	5.29725e-10	1.09434e-08	HOXA11	homeobox A11
ENSG00000108094	1403.79	-0.23693	0.0381616	-6.20859	5.34628e-10	1.10337e-08	CUL2	cullin 2
ENSG00000265190	431.294	-3.71585	0.598787	-6.20564	5.44764e-10	1.12318e-08	ANXA8	annexin A8
ENSG00000167114	480.254	0.258168	0.0416183	6.20324	5.53116e-10	1.13926e-08	SLC27A4	solute carrier family 27 member 4
ENSG00000137266	89.8027	2.11125	0.340472	6.20095	5.61225e-10	1.15482e-08	SLC22A23	solute carrier family 22 member 23
ENSG00000205426	29.3053	3.02718	0.488315	6.19922	5.67421e-10	1.16641e-08	KRT81	keratin 81
ENSG00000103249	829.651	0.274875	0.0443439	6.1987	5.69311e-10	1.16914e-08	CLCN7	chloride voltage-gated channel 7
ENSG00000102144	10203.2	-0.206505	0.033339	-6.19409	5.86245e-10	1.20273e-08	PGK1	phosphoglycerate kinase 1
ENSG00000120217	110.86	1.92628	0.311174	6.19035	6.00304e-10	1.23036e-08	CD274	CD274 molecule
ENSG00000104805	4809.03	-0.466819	0.0754218	-6.18944	6.03795e-10	1.23629e-08	NUCB1	nucleobindin 1
ENSG00000127948	808.005	-0.332065	0.0536589	-6.18843	6.07651e-10	1.24296e-08	POR	cytochrome p450 oxidoreductase
ENSG00000133142	1465.26	0.367635	0.0594139	6.1877	6.10491e-10	1.24754e-08	TCEAL4	transcription elongation factor A like 4
ENSG00000167107	265.986	0.889912	0.143988	6.18046	6.3915e-10	1.30482e-08	ACSF2	acyl-CoA synthetase family member 2
ENSG00000240859	60.0797	-1.24099	0.200825	-6.17947	6.43179e-10	1.31176e-08	LOC100507642	uncharacterized LOC100507642
ENSG00000125675	133.175	1.29389	0.209426	6.17825	6.48144e-10	1.32058e-08	GRIA3	glutamate ionotropic receptor AMPA type subunit 3
ENSG00000124343	72.8239	-2.03426	0.329272	-6.17807	6.48912e-10	1.32085e-08	XG	Xg glycoprotein (Xg blood group)
ENSG00000176170	567.684	1.57819	0.255781	6.1701	6.82457e-10	1.38777e-08	SPHK1	sphingosine kinase 1
ENSG00000099942	1305.76	-0.166209	0.0269461	-6.1682	6.90702e-10	1.40316e-08	CRKL	CRK like proto-oncogene, adaptor protein
ENSG00000135956	1555.68	0.251037	0.0407018	6.16771	6.92852e-10	1.40616e-08	TMEM127	transmembrane protein 127
ENSG00000116691	269.734	-0.472363	0.0765929	-6.1672	6.95099e-10	1.40934e-08	MIIP	migration and invasion inhibitory protein
ENSG00000073350	62.3957	-2.56005	0.415154	-6.16652	6.98105e-10	1.41405e-08	LLGL2	LLGL scribble cell polarity complex component 2
ENSG00000115425	45.2646	0.957598	0.155306	6.16587	7.00986e-10	1.41851e-08	PECR	peroxisomal trans-2-enoyl-CoA reductase
ENSG00000285906	52.4869	-0.914567	0.148348	-6.16501	7.04804e-10	1.42484e-08	NA	NA
ENSG00000121486	351.15	-0.371788	0.0603231	-6.16329	7.12501e-10	1.439e-08	TRMT1L	tRNA methyltransferase 1 like
ENSG00000165891	432.625	1.15918	0.188095	6.16271	7.15088e-10	1.44278e-08	E2F7	E2F transcription factor 7
ENSG00000165943	331.461	0.35601	0.0577697	6.16256	7.15763e-10	1.44278e-08	MOAP1	modulator of apoptosis 1
ENSG00000081870	418.961	-0.44226	0.0717883	-6.16061	7.24656e-10	1.45929e-08	HSPB11	heat shock protein family B (small) member 11
ENSG00000198954	990.814	0.213493	0.0346685	6.15812	7.36149e-10	1.481e-08	KIFBP	kinesin family binding protein
ENSG00000107341	1368.6	-0.176899	0.028738	-6.15556	7.48121e-10	1.50363e-08	UBE2R2	ubiquitin conjugating enzyme E2 R2
ENSG00000177000	300.156	-0.328143	0.0533102	-6.15534	7.49174e-10	1.50429e-08	MTHFR	methylenetetrahydrofolate reductase
ENSG00000122641	4704.13	1.76423	0.286647	6.15471	7.52137e-10	1.50878e-08	INHBA	inhibin subunit beta A
ENSG00000112081	4955.33	-0.247713	0.0402536	-6.15381	7.56447e-10	1.51596e-08	SRSF3	serine and arginine rich splicing factor 3
ENSG00000142089	6591.47	-0.805888	0.130968	-6.15332	7.58787e-10	1.51918e-08	IFITM3	interferon induced transmembrane protein 3
ENSG00000275226	6.25307	4.80775	0.781855	6.14916	7.78927e-10	1.558e-08	LINC00547	long intergenic non-protein coding RNA 547
ENSG00000188015	104.075	-0.843598	0.137285	-6.14487	8.00297e-10	1.59921e-08	S100A3	S100 calcium binding protein A3
ENSG00000162885	316.991	-0.557959	0.0908063	-6.14449	8.0219e-10	1.60145e-08	B3GALNT2	beta-1,3-N-acetylgalactosaminyltransferase 2
ENSG00000182010	83.7667	1.46005	0.237629	6.14425	8.03405e-10	1.60233e-08	RTKN2	rhotekin 2
ENSG00000198648	953.125	0.419249	0.0682792	6.14022	8.2409e-10	1.64201e-08	STK39	serine/threonine kinase 39
ENSG00000141503	1199.37	0.288488	0.047024	6.1349	8.5214e-10	1.69465e-08	MINK1	misshapen like kinase 1
ENSG00000143157	687.617	0.267755	0.0436435	6.13505	8.51349e-10	1.69465e-08	POGK	pogo transposable element derived with KRAB domain
ENSG00000086062	5489.22	0.445042	0.0725812	6.13164	8.69781e-10	1.72477e-08	B4GALT1	beta-1,4-galactosyltransferase 1
ENSG00000101109	912.344	-0.290728	0.0474121	-6.13193	8.68192e-10	1.72477e-08	STK4	serine/threonine kinase 4
ENSG00000116560	4941.18	-0.373723	0.0609488	-6.13175	8.69186e-10	1.72477e-08	SFPQ	splicing factor proline and glutamine rich
ENSG00000095752	294.697	1.39055	0.226878	6.12907	8.83956e-10	1.75121e-08	IL11	interleukin 11
ENSG00000129422	64.9327	-1.57332	0.256753	-6.12776	8.91259e-10	1.764e-08	MTUS1	microtubule associated scaffold protein 1
ENSG00000072041	8.585	3.69956	0.604096	6.12413	9.11779e-10	1.80289e-08	SLC6A15	solute carrier family 6 member 15
ENSG00000182263	71.4426	0.787247	0.128554	6.12387	9.13296e-10	1.80417e-08	FIGN	fidgetin, microtubule severing factor
ENSG00000144802	1802.39	-0.694203	0.113367	-6.12349	9.15501e-10	1.80681e-08	NFKBIZ	NFKB inhibitor zeta
ENSG00000188976	2478.27	-0.263332	0.0430121	-6.12227	9.22509e-10	1.81891e-08	NOC2L	NOC2 like nucleolar associated transcriptional repressor
ENSG00000103152	712.865	-0.360796	0.0589685	-6.11845	9.44896e-10	1.86128e-08	MPG	N-methylpurine DNA glycosylase
ENSG00000116667	510.426	-0.948052	0.155117	-6.11186	9.84795e-10	1.93804e-08	C1orf21	chromosome 1 open reading frame 21
ENSG00000138031	816.311	-0.513713	0.0841303	-6.10616	1.02057e-09	2.00653e-08	ADCY3	adenylate cyclase 3
ENSG00000132849	66.8402	0.959036	0.157117	6.10397	1.03469e-09	2.03238e-08	PATJ	PATJ crumbs cell polarity complex component
ENSG00000152661	14135	-0.855943	0.140249	-6.10302	1.04082e-09	2.04248e-08	GJA1	gap junction protein alpha 1
ENSG00000151612	447.163	0.574606	0.0941792	6.1012	1.05274e-09	2.06393e-08	ZNF827	zinc finger protein 827
ENSG00000151338	65.3911	0.73097	0.119841	6.09951	1.06393e-09	2.0839e-08	MIPOL1	mirror-image polydactyly 1
ENSG00000160446	381.866	-0.730333	0.119773	-6.09767	1.07629e-09	2.10232e-08	ZDHHC12	zinc finger DHHC-type palmitoyltransferase 12
ENSG00000163872	774.711	0.250051	0.0410059	6.09793	1.0745e-09	2.10232e-08	YEATS2	YEATS domain containing 2
ENSG00000196878	68.6225	1.07181	0.175775	6.09762	1.07657e-09	2.10232e-08	LAMB3	laminin subunit beta 3
ENSG00000197324	5944.4	0.317737	0.0521093	6.0975	1.07739e-09	2.10232e-08	LRP10	LDL receptor related protein 10
ENSG00000126254	1512.66	-0.284286	0.0466707	-6.09131	1.1199e-09	2.18323e-08	RBM42	RNA binding motif protein 42
ENSG00000126756	540.681	-0.471051	0.0774045	-6.08558	1.1607e-09	2.26063e-08	UXT	ubiquitously expressed prefoldin like chaperone
ENSG00000167770	1718.95	-0.230136	0.0378177	-6.08541	1.16191e-09	2.26088e-08	OTUB1	OTU deubiquitinase, ubiquitin aldehyde binding 1
ENSG00000083312	6938.74	-0.257242	0.0422731	-6.08526	1.16303e-09	2.26094e-08	TNPO1	transportin 1
ENSG00000152689	35.5657	1.01476	0.166774	6.08461	1.16778e-09	2.26805e-08	RASGRP3	RAS guanyl releasing protein 3
ENSG00000172432	1349.34	0.278704	0.045811	6.08377	1.17387e-09	2.27775e-08	GTPBP2	GTP binding protein 2
ENSG00000152223	1681.08	0.460239	0.0756595	6.08302	1.17938e-09	2.28629e-08	EPG5	ectopic P-granules autophagy protein 5 homolog
ENSG00000100461	800.708	-0.255833	0.0421	-6.07681	1.22597e-09	2.3744e-08	RBM23	RNA binding motif protein 23
ENSG00000050438	95.0758	1.0636	0.175064	6.0755	1.23603e-09	2.39165e-08	SLC4A8	solute carrier family 4 member 8
ENSG00000169621	69.4256	0.732934	0.120793	6.06771	1.29748e-09	2.50822e-08	APLF	aprataxin and PNKP like factor
ENSG00000110092	9852.78	0.811856	0.133983	6.05938	1.36646e-09	2.63912e-08	CCND1	cyclin D1
ENSG00000133318	2702.55	-0.294229	0.0485601	-6.05907	1.36915e-09	2.63939e-08	RTN3	reticulon 3
ENSG00000143248	81.5047	1.61649	0.266789	6.05907	1.36915e-09	2.63939e-08	RGS5	regulator of G protein signaling 5
ENSG00000177732	857.028	-0.416727	0.0687983	-6.05723	1.38489e-09	2.66726e-08	SOX12	SRY-box transcription factor 12
ENSG00000162104	1442.38	-0.743105	0.122707	-6.05595	1.39594e-09	2.68604e-08	ADCY9	adenylate cyclase 9
ENSG00000147155	466.24	-0.485206	0.0801352	-6.05484	1.40559e-09	2.70212e-08	EBP	EBP cholestenol delta-isomerase
ENSG00000167080	16.8575	2.15041	0.35548	6.04931	1.45463e-09	2.79381e-08	B4GALNT2	beta-1,4-N-acetyl-galactosaminyltransferase 2
ENSG00000197594	704.343	1.86829	0.308928	6.04766	1.4696e-09	2.81995e-08	ENPP1	ectonucleotide pyrophosphatase/phosphodiesterase 1
ENSG00000139370	493.526	0.247849	0.04099	6.04658	1.47951e-09	2.83635e-08	SLC15A4	solute carrier family 15 member 4
ENSG00000279822	16.4461	1.5535	0.25697	6.04546	1.48989e-09	2.8536e-08	NA	NA
ENSG00000164619	641.72	0.619305	0.102497	6.04215	1.52077e-09	2.91007e-08	BMPER	BMP binding endothelial regulator
ENSG00000113312	1127.46	0.267077	0.0442134	6.04062	1.53519e-09	2.93495e-08	TTC1	tetratricopeptide repeat domain 1
ENSG00000101079	411.64	0.554884	0.0918692	6.03993	1.54177e-09	2.94483e-08	NDRG3	NDRG family member 3
ENSG00000136098	138.645	-0.456813	0.0756518	-6.03836	1.55686e-09	2.97092e-08	NEK3	NIMA related kinase 3
ENSG00000141027	1854.88	0.384459	0.0636749	6.03785	1.56186e-09	2.97771e-08	NCOR1	nuclear receptor corepressor 1
ENSG00000183486	68.5833	-1.50478	0.249247	-6.0373	1.56716e-09	2.98508e-08	MX2	MX dynamin like GTPase 2
ENSG00000164647	99.3414	2.41472	0.400033	6.0363	1.57686e-09	3.00081e-08	STEAP1	STEAP family member 1
ENSG00000138336	103.37	-0.835681	0.138533	-6.03235	1.61589e-09	3.07226e-08	TET1	tet methylcytosine dioxygenase 1
ENSG00000152270	14.9353	-2.14365	0.35551	-6.02979	1.64173e-09	3.11854e-08	PDE3B	phosphodiesterase 3B
ENSG00000121316	270.503	-2.12456	0.352458	-6.02782	1.66187e-09	3.15392e-08	PLBD1	phospholipase B domain containing 1
ENSG00000266010	77.3717	-0.723935	0.120104	-6.02758	1.66433e-09	3.15568e-08	GATA6-AS1	GATA6 antisense RNA 1 (head to head)
ENSG00000154642	138.968	0.782773	0.12987	6.02734	1.66681e-09	3.15752e-08	C21orf91	chromosome 21 open reading frame 91
ENSG00000000971	1398.87	1.40104	0.23254	6.02494	1.69177e-09	3.20147e-08	CFH	complement factor H
ENSG00000125835	1811.62	-0.36188	0.060065	-6.02481	1.6931e-09	3.20147e-08	SNRPB	small nuclear ribonucleoprotein polypeptides B and B1
ENSG00000177613	675.616	-0.428071	0.071076	-6.02273	1.71504e-09	3.24e-08	CSTF2T	cleavage stimulation factor subunit 2 tau variant
ENSG00000100365	3.35413	-4.85406	0.806144	-6.02132	1.72998e-09	3.26526e-08	NCF4	neutrophil cytosolic factor 4
ENSG00000083750	212.83	0.485123	0.0806294	6.01671	1.77998e-09	3.35659e-08	RRAGB	Ras related GTP binding B
ENSG00000246082	35.556	-0.964526	0.160573	-6.00677	1.89259e-09	3.56569e-08	NUDT16L2P	nudix hydrolase 16 like 2, pseudogene
ENSG00000121904	107.528	2.1314	0.354995	6.00403	1.92483e-09	3.62314e-08	CSMD2	CUB and Sushi multiple domains 2
ENSG00000126768	458.894	-0.448557	0.0747335	-6.00208	1.948e-09	3.66268e-08	TIMM17B	translocase of inner mitochondrial membrane 17B
ENSG00000196358	66.7975	1.03174	0.171901	6.00197	1.94936e-09	3.66268e-08	NTNG2	netrin G2
ENSG00000163827	219.372	-0.986676	0.16451	-5.99768	2.00161e-09	3.75745e-08	LRRC2	leucine rich repeat containing 2
ENSG00000227449	16.0085	-3.12013	0.520275	-5.99708	2.00898e-09	3.76787e-08	FGF7P6	fibroblast growth factor 7 pseudogene 6
ENSG00000239713	112.698	-0.543589	0.0906899	-5.99393	2.0483e-09	3.83815e-08	APOBEC3G	apolipoprotein B mRNA editing enzyme catalytic subunit 3G
ENSG00000170961	1585.62	1.22652	0.204708	5.99156	2.07838e-09	3.89101e-08	HAS2	hyaluronan synthase 2
ENSG00000125445	943.297	-0.269364	0.0449929	-5.98682	2.13983e-09	4.00244e-08	MRPS7	mitochondrial ribosomal protein S7
ENSG00000167723	56.9596	-1.9108	0.319216	-5.98592	2.15175e-09	4.02112e-08	TRPV3	transient receptor potential cation channel subfamily V member 3
ENSG00000176887	69.1703	4.74778	0.793659	5.98215	2.20214e-09	4.11159e-08	SOX11	SRY-box transcription factor 11
ENSG00000135677	4758.89	0.178554	0.0298495	5.9818	2.20679e-09	4.11656e-08	GNS	glucosamine (N-acetyl)-6-sulfatase
ENSG00000163536	33.5602	1.21964	0.203907	5.98137	2.21271e-09	4.1239e-08	SERPINI1	serpin family I member 1
ENSG00000143797	1045.14	-0.600911	0.100492	-5.97972	2.23524e-09	4.16069e-08	MBOAT2	membrane bound O-acyltransferase domain containing 2
ENSG00000145247	250.29	0.840411	0.140546	5.97963	2.23645e-09	4.16069e-08	OCIAD2	OCIA domain containing 2
ENSG00000111679	8.06554	-2.60245	0.435287	-5.97871	2.24916e-09	4.18057e-08	PTPN6	protein tyrosine phosphatase non-receptor type 6
ENSG00000134508	136.5	0.790785	0.132296	5.97738	2.26748e-09	4.21086e-08	CABLES1	Cdk5 and Abl enzyme substrate 1
ENSG00000175348	1060.56	0.260278	0.0435703	5.97375	2.31857e-09	4.29805e-08	TMEM9B	TMEM9 domain family member B
ENSG00000188917	197.362	0.452941	0.0758204	5.97386	2.31701e-09	4.29805e-08	TRMT2B	tRNA methyltransferase 2 homolog B
ENSG00000010244	2074.48	-0.182594	0.0305815	-5.97074	2.36176e-09	4.3742e-08	ZNF207	zinc finger protein 207
ENSG00000134954	1849.25	0.317076	0.0531199	5.96907	2.38612e-09	4.41539e-08	ETS1	ETS proto-oncogene 1, transcription factor
ENSG00000110660	136.374	1.18893	0.199213	5.96813	2.39983e-09	4.4368e-08	SLC35F2	solute carrier family 35 member F2
ENSG00000152760	40.1203	2.80113	0.469374	5.9678	2.40467e-09	4.44179e-08	TCTEX1D1	Tctex1 domain containing 1
ENSG00000156463	144.077	1.49852	0.251133	5.96703	2.41616e-09	4.45904e-08	SH3RF2	SH3 domain containing ring finger 2
ENSG00000164976	97.1588	0.732889	0.122839	5.96623	2.42791e-09	4.47279e-08	MYORG	myogenesis regulating glycosidase (putative)
ENSG00000173456	720.149	-0.349686	0.05861	-5.96631	2.42674e-09	4.47279e-08	RNF26	ring finger protein 26
ENSG00000250786	414.416	-0.445032	0.0745972	-5.9658	2.43439e-09	4.48074e-08	SNHG18	small nucleolar RNA host gene 18
ENSG00000168243	45.375	-2.70955	0.454219	-5.96529	2.44195e-09	4.49068e-08	GNG4	G protein subunit gamma 4
ENSG00000231205	46.1296	-0.777955	0.130428	-5.96463	2.45193e-09	4.50503e-08	NA	NA
ENSG00000139343	855.399	-0.276337	0.0463597	-5.96072	2.5113e-09	4.60597e-08	SNRPF	small nuclear ribonucleoprotein polypeptide F
ENSG00000205403	8.62861	-2.37069	0.397711	-5.96084	2.50943e-09	4.60597e-08	CFI	complement factor I
ENSG00000168056	3169.96	0.441246	0.0740592	5.95801	2.55321e-09	4.6787e-08	LTBP3	latent transforming growth factor beta binding protein 3
ENSG00000108561	2660.84	-0.251257	0.0421748	-5.95751	2.56107e-09	4.68897e-08	C1QBP	complement C1q binding protein
ENSG00000174780	3474.71	-0.180865	0.0303655	-5.95628	2.58051e-09	4.72041e-08	SRP72	signal recognition particle 72
ENSG00000124181	1054.19	0.267618	0.0449368	5.95542	2.59407e-09	4.74102e-08	PLCG1	phospholipase C gamma 1
ENSG00000169100	9115.74	-0.278515	0.0467798	-5.95374	2.62085e-09	4.78576e-08	SLC25A6	solute carrier family 25 member 6
ENSG00000146267	6.11883	2.97632	0.499947	5.95326	2.62845e-09	4.79542e-08	FAXC	failed axon connections homolog, metaxin like GST domain containing
ENSG00000135390	1667.07	-0.244316	0.0410439	-5.95255	2.63997e-09	4.8122e-08	ATP5MC2	ATP synthase membrane subunit c locus 2
ENSG00000008056	31.4748	-0.958067	0.160998	-5.95079	2.66855e-09	4.86004e-08	SYN1	synapsin I
ENSG00000106100	126.124	-0.75961	0.127681	-5.94927	2.69334e-09	4.90089e-08	NOD1	nucleotide binding oligomerization domain containing 1
ENSG00000117280	243.824	0.539095	0.0906412	5.94757	2.72145e-09	4.9477e-08	RAB29	RAB29, member RAS oncogene family
ENSG00000182957	93.6256	1.01454	0.170644	5.94534	2.75886e-09	5.01132e-08	SPATA13	spermatogenesis associated 13
ENSG00000145824	8.49083	-2.62692	0.442115	-5.94172	2.8205e-09	5.11881e-08	CXCL14	C-X-C motif chemokine ligand 14
ENSG00000141279	2149.59	-0.336363	0.0566387	-5.93874	2.87226e-09	5.20819e-08	NPEPPS	aminopeptidase puromycin sensitive
ENSG00000162706	3.71966	-4.41239	0.743944	-5.93107	3.00962e-09	5.4525e-08	CADM3	cell adhesion molecule 3
ENSG00000074621	231.386	-0.43532	0.0734167	-5.92944	3.03972e-09	5.50225e-08	SLC24A1	solute carrier family 24 member 1
ENSG00000160211	4892.6	-0.343383	0.0579375	-5.92678	3.08931e-09	5.58713e-08	G6PD	glucose-6-phosphate dehydrogenase
ENSG00000087589	28.1254	1.35249	0.228219	5.9263	3.09831e-09	5.59365e-08	CASS4	Cas scaffold protein family member 4
ENSG00000182983	22.0795	-1.3152	0.221925	-5.92631	3.0981e-09	5.59365e-08	ZNF662	zinc finger protein 662
ENSG00000124104	398.261	-0.527953	0.0891083	-5.92485	3.12583e-09	5.63844e-08	SNX21	sorting nexin family member 21
ENSG00000107959	1659.51	0.26831	0.0452938	5.92378	3.14632e-09	5.67049e-08	PITRM1	pitrilysin metallopeptidase 1
ENSG00000240583	2623.55	-4.59512	0.776022	-5.92138	3.1925e-09	5.74872e-08	AQP1	aquaporin 1 (Colton blood group)
ENSG00000157978	889.961	-0.382134	0.0645754	-5.91765	3.26581e-09	5.87563e-08	LDLRAP1	low density lipoprotein receptor adaptor protein 1
ENSG00000227001	47.8142	-0.923852	0.156133	-5.9171	3.27674e-09	5.89018e-08	NA	NA
ENSG00000186469	249.039	0.872899	0.147569	5.91521	3.31461e-09	5.9531e-08	GNG2	G protein subunit gamma 2
ENSG00000205683	102.266	0.961029	0.16255	5.9122	3.37568e-09	6.05754e-08	DPF3	double PHD fingers 3
ENSG00000131732	549.263	-0.445558	0.0753881	-5.9102	3.41702e-09	6.12644e-08	ZCCHC9	zinc finger CCHC-type containing 9
ENSG00000167987	407.019	0.349321	0.059117	5.90899	3.44217e-09	6.1662e-08	VPS37C	VPS37C subunit of ESCRT-I
ENSG00000119333	668.372	-0.500766	0.0847627	-5.90785	3.46599e-09	6.20353e-08	DYNC2I2	dynein 2 intermediate chain 2
ENSG00000187189	641.126	0.328947	0.0556887	5.90688	3.48638e-09	6.23464e-08	TSPYL4	TSPY like 4
ENSG00000079691	508.516	-0.808669	0.136925	-5.90593	3.50668e-09	6.26555e-08	CARMIL1	capping protein regulator and myosin 1 linker 1
ENSG00000198663	2267.4	0.251132	0.0425539	5.90151	3.6019e-09	6.43015e-08	C6orf89	chromosome 6 open reading frame 89
ENSG00000129116	8925.39	0.722598	0.122467	5.90036	3.62711e-09	6.46959e-08	PALLD	palladin, cytoskeletal associated protein
ENSG00000103994	1913	0.4443	0.0753095	5.89966	3.64256e-09	6.49157e-08	ZNF106	zinc finger protein 106
ENSG00000112658	1740.75	0.442526	0.0750233	5.89852	3.66784e-09	6.53101e-08	SRF	serum response factor
ENSG00000144589	324.299	-0.314713	0.0533583	-5.89812	3.67677e-09	6.5413e-08	STK11IP	serine/threonine kinase 11 interacting protein
ENSG00000099956	1226.86	-0.240179	0.0407297	-5.89691	3.70371e-09	6.58359e-08	SMARCB1	SWI/SNF related, matrix associated, actin dependent regulator of chromatin, subfamily b, member 1
ENSG00000105989	432.605	-3.50757	0.595294	-5.89217	3.81166e-09	6.76968e-08	WNT2	Wnt family member 2
ENSG00000106665	905.502	0.49403	0.0838641	5.89085	3.84224e-09	6.81816e-08	CLIP2	CAP-Gly domain containing linker protein 2
ENSG00000231405	8.96069	-2.73258	0.464126	-5.88758	3.91886e-09	6.94819e-08	NA	NA
ENSG00000198589	560.788	0.56985	0.0968065	5.88649	3.94491e-09	6.98841e-08	LRBA	LPS responsive beige-like anchor protein
ENSG00000166341	38.1406	1.88669	0.32067	5.88357	4.01505e-09	7.10661e-08	DCHS1	dachsous cadherin-related 1
ENSG00000137509	1614.74	0.294332	0.0500394	5.882	4.05333e-09	7.16825e-08	PRCP	prolylcarboxypeptidase
ENSG00000157483	1670.73	-0.43002	0.0731354	-5.87977	4.10828e-09	7.25414e-08	MYO1E	myosin IE
ENSG00000160633	1408.71	-0.263369	0.0447925	-5.87975	4.10889e-09	7.25414e-08	SAFB	scaffold attachment factor B
ENSG00000161040	34.7319	-0.866932	0.147611	-5.87308	4.27762e-09	7.5417e-08	FBXL13	F-box and leucine rich repeat protein 13
ENSG00000186567	117.627	0.656121	0.111718	5.87303	4.27903e-09	7.5417e-08	CEACAM19	CEA cell adhesion molecule 19
ENSG00000144118	1696.76	-0.21595	0.0367863	-5.87038	4.34804e-09	7.65682e-08	RALB	RAS like proto-oncogene B
ENSG00000102554	437.788	-1.05511	0.17975	-5.86989	4.36086e-09	7.6729e-08	KLF5	Kruppel like factor 5
ENSG00000113552	665.557	0.248443	0.0423292	5.86931	4.3761e-09	7.69319e-08	GNPDA1	glucosamine-6-phosphate deaminase 1
ENSG00000167874	244.658	-2.67256	0.45538	-5.86887	4.38787e-09	7.70736e-08	TMEM88	transmembrane protein 88
ENSG00000078269	1150.39	0.919732	0.156734	5.86811	4.40783e-09	7.73587e-08	SYNJ2	synaptojanin 2
ENSG00000180875	133.622	-4.19718	0.715393	-5.86695	4.43883e-09	7.7837e-08	GREM2	gremlin 2, DAN family BMP antagonist
ENSG00000122406	14081.1	-0.183064	0.0312189	-5.8639	4.52122e-09	7.92148e-08	RPL5	ribosomal protein L5
ENSG00000246090	35.5741	1.44906	0.247148	5.86313	4.5422e-09	7.95153e-08	LOC100507053	uncharacterized LOC100507053
ENSG00000144369	359.266	1.84631	0.31493	5.86259	4.55716e-09	7.971e-08	FAM171B	family with sequence similarity 171 member B
ENSG00000185920	262.383	-0.876842	0.1496	-5.86125	4.59398e-09	8.02864e-08	PTCH1	patched 1
ENSG00000159873	488.955	-0.350247	0.0597653	-5.86036	4.61852e-09	8.06473e-08	CCDC117	coiled-coil domain containing 117
ENSG00000174808	4.9718	3.95984	0.676353	5.8547	4.77867e-09	8.33737e-08	BTC	betacellulin
ENSG00000276476	109.333	-3.92201	0.669948	-5.85421	4.79288e-09	8.35515e-08	LINC00540	long intergenic non-protein coding RNA 540
ENSG00000126216	442.393	-0.294836	0.0503894	-5.85114	4.88204e-09	8.50343e-08	TUBGCP3	tubulin gamma complex associated protein 3
ENSG00000178567	486.802	0.264414	0.0452172	5.84764	4.98588e-09	8.67702e-08	EPM2AIP1	EPM2A interacting protein 1
ENSG00000107771	719.281	0.307492	0.0525886	5.84713	5.00134e-09	8.69664e-08	CCSER2	coiled-coil serine rich protein 2
ENSG00000120756	18.0181	2.01689	0.345022	5.84568	5.04493e-09	8.76509e-08	PLS1	plastin 1
ENSG00000223652	23.6149	-1.26693	0.216773	-5.84453	5.08015e-09	8.81891e-08	NA	NA
ENSG00000121753	392.905	0.555249	0.0950754	5.84009	5.21728e-09	9.04938e-08	ADGRB2	adhesion G protein-coupled receptor B2
ENSG00000149260	517.005	-0.257733	0.0441504	-5.83762	5.29528e-09	9.17702e-08	CAPN5	calpain 5
ENSG00000156931	552.631	0.313133	0.0536631	5.83516	5.374e-09	9.30566e-08	VPS8	VPS8 subunit of CORVET complex
ENSG00000135596	1322.38	0.35829	0.0614327	5.83223	5.46909e-09	9.46244e-08	MICAL1	microtubule associated monooxygenase, calponin and LIM domain containing 1
ENSG00000072364	2890.21	0.264395	0.0453545	5.82951	5.55892e-09	9.60985e-08	AFF4	AF4/FMR2 family member 4
ENSG00000099800	1264.78	-0.25717	0.044129	-5.82767	5.62053e-09	9.70828e-08	TIMM13	translocase of inner mitochondrial membrane 13
ENSG00000162645	373.172	-1.17412	0.201573	-5.82477	5.71916e-09	9.87043e-08	GBP2	guanylate binding protein 2
ENSG00000198478	33.7862	1.68035	0.288701	5.82038	5.87125e-09	1.01245e-07	SH3BGRL2	SH3 domain binding glutamate rich protein like 2
ENSG00000137449	581.64	0.841194	0.144603	5.81728	5.98115e-09	1.03054e-07	CPEB2	cytoplasmic polyadenylation element binding protein 2
ENSG00000082146	389.017	0.363297	0.0624653	5.81597	6.02829e-09	1.03781e-07	STRADB	STE20 related adaptor beta
ENSG00000164867	58.3249	-2.17463	0.373922	-5.81572	6.03747e-09	1.03852e-07	NOS3	nitric oxide synthase 3
ENSG00000144199	68.8541	-0.922816	0.158687	-5.81532	6.05173e-09	1.04012e-07	FAHD2B	fumarylacetoacetate hydrolase domain containing 2B
ENSG00000090339	408.488	1.08558	0.186684	5.81509	6.05999e-09	1.04067e-07	ICAM1	intercellular adhesion molecule 1
ENSG00000090530	1091.94	0.518768	0.0892395	5.81321	6.12849e-09	1.05023e-07	P3H2	prolyl 3-hydroxylase 2
ENSG00000104435	85.3952	-3.63329	0.625011	-5.81317	6.13002e-09	1.05023e-07	STMN2	stathmin 2
ENSG00000240891	75.2837	1.97461	0.33968	5.81315	6.13078e-09	1.05023e-07	PLCXD2	phosphatidylinositol specific phospholipase C X domain containing 2
ENSG00000158321	53.0531	1.39435	0.239931	5.81147	6.19248e-09	1.05992e-07	AUTS2	activator of transcription and developmental regulator AUTS2
ENSG00000215012	346.669	0.391361	0.0673463	5.81118	6.20342e-09	1.06092e-07	RTL10	retrotransposon Gag like 10
ENSG00000183624	636.216	-0.564362	0.0971875	-5.80694	6.36239e-09	1.08721e-07	HMCES	5-hydroxymethylcytosine binding, ES cell specific
ENSG00000088205	1638.41	-0.198622	0.0342187	-5.80448	6.45652e-09	1.10239e-07	DDX18	DEAD-box helicase 18
ENSG00000113645	25.0595	1.73501	0.299007	5.80258	6.53011e-09	1.11404e-07	WWC1	WW and C2 domain containing 1
ENSG00000166575	321.546	-0.428773	0.0739279	-5.79988	6.63631e-09	1.13122e-07	TMEM135	transmembrane protein 135
ENSG00000213859	402.453	0.377255	0.0650808	5.79672	6.76257e-09	1.1518e-07	KCTD11	potassium channel tetramerization domain containing 11
ENSG00000133313	1606.69	-0.337806	0.0582821	-5.79606	6.78914e-09	1.15538e-07	CNDP2	carnosine dipeptidase 2
ENSG00000163349	809.268	0.249326	0.0430335	5.79376	6.8826e-09	1.17032e-07	HIPK1	homeodomain interacting protein kinase 1
ENSG00000135926	3115.9	0.237745	0.0410441	5.79243	6.93738e-09	1.17867e-07	TMBIM1	transmembrane BAX inhibitor motif containing 1
ENSG00000250722	7.64771	-3.3632	0.580698	-5.79165	6.96994e-09	1.18324e-07	SELENOP	selenoprotein P
ENSG00000125520	1513.32	-0.368462	0.0636291	-5.79077	7.00634e-09	1.18845e-07	SLC2A4RG	SLC2A4 regulator
ENSG00000229619	172.554	0.99795	0.1724	5.78859	7.09813e-09	1.20303e-07	MBNL1-AS1	MBNL1 antisense RNA 1
ENSG00000158604	1405.4	0.16839	0.0290918	5.78823	7.11321e-09	1.2046e-07	TMED4	transmembrane p24 trafficking protein 4
ENSG00000109072	1174.35	-2.76412	0.477786	-5.78528	7.23929e-09	1.22496e-07	VTN	vitronectin
ENSG00000224389	39.9424	-1.30957	0.226535	-5.78085	7.43261e-09	1.25664e-07	C4B	complement C4B (Chido blood group)
ENSG00000137841	21.602	-1.69229	0.292767	-5.78033	7.45545e-09	1.25948e-07	PLCB2	phospholipase C beta 2
ENSG00000157657	668.924	-0.355062	0.0614294	-5.78001	7.46974e-09	1.2603e-07	ZNF618	zinc finger protein 618
ENSG00000172331	761.098	0.803552	0.139024	5.77995	7.47243e-09	1.2603e-07	BPGM	bisphosphoglycerate mutase
ENSG00000184371	1372.04	-0.712608	0.123366	-5.77637	7.63295e-09	1.28633e-07	CSF1	colony stimulating factor 1
ENSG00000160469	105.071	1.11052	0.192259	5.77618	7.64175e-09	1.28676e-07	BRSK1	BR serine/threonine kinase 1
ENSG00000253352	1945.84	0.202269	0.035068	5.7679	8.02665e-09	1.35048e-07	TUG1	taurine up-regulated 1
ENSG00000099817	2861.04	-0.26189	0.0454062	-5.76771	8.03546e-09	1.35087e-07	POLR2E	RNA polymerase II, I and III subunit E
ENSG00000204138	511.067	0.240356	0.0416748	5.76742	8.04966e-09	1.35216e-07	PHACTR4	phosphatase and actin regulator 4
ENSG00000118363	1395.92	-0.176293	0.0305878	-5.76351	8.23816e-09	1.3827e-07	SPCS2	signal peptidase complex subunit 2
ENSG00000002549	1151.05	0.217229	0.0377124	5.76014	8.40433e-09	1.40946e-07	LAP3	leucine aminopeptidase 3
ENSG00000155158	211.651	0.539915	0.0937558	5.75874	8.47432e-09	1.42005e-07	TTC39B	tetratricopeptide repeat domain 39B
ENSG00000141570	140.037	-0.75981	0.132056	-5.75372	8.73025e-09	1.46175e-07	CBX8	chromobox 8
ENSG00000153250	2280.21	-0.333654	0.0580052	-5.75214	8.81211e-09	1.47427e-07	RBMS1	RNA binding motif single stranded interacting protein 1
ENSG00000198668	4408.25	0.170066	0.0295964	5.74619	9.12766e-09	1.52583e-07	CALM1	calmodulin 1
ENSG00000120889	3408.66	0.531234	0.0924883	5.7438	9.25731e-09	1.54626e-07	TNFRSF10B	TNF receptor superfamily member 10b
ENSG00000167173	480.377	-0.615592	0.107192	-5.74287	9.30865e-09	1.55359e-07	C15orf39	chromosome 15 open reading frame 39
ENSG00000144455	1045.13	0.289449	0.0504141	5.74142	9.38853e-09	1.56566e-07	SUMF1	sulfatase modifying factor 1
ENSG00000103449	10.0057	2.3918	0.416614	5.74106	9.40839e-09	1.56771e-07	SALL1	spalt like transcription factor 1
ENSG00000139637	486.673	-0.265884	0.0463232	-5.73975	9.48141e-09	1.57861e-07	MYG1	MYG1 exonuclease
ENSG00000126778	68.8637	5.10891	0.890265	5.73865	9.54368e-09	1.58771e-07	SIX1	SIX homeobox 1
ENSG00000183853	3957.71	0.309664	0.0539661	5.73811	9.5737e-09	1.59143e-07	KIRREL1	kirre like nephrin family adhesion molecule 1
ENSG00000004478	1687.35	-0.29928	0.0521771	-5.73585	9.70257e-09	1.61156e-07	FKBP4	FKBP prolyl isomerase 4
ENSG00000183684	1328.04	-0.271232	0.0473128	-5.73275	9.8813e-09	1.63993e-07	ALYREF	Aly/REF export factor
ENSG00000037474	1664.4	0.165765	0.0289239	5.73109	9.97874e-09	1.65478e-07	NSUN2	NOP2/Sun RNA methyltransferase 2
ENSG00000122507	214.799	0.356757	0.0622847	5.72784	1.01715e-08	1.6854e-07	BBS9	Bardet-Biedl syndrome 9
ENSG00000282057	127.319	0.795752	0.138943	5.72718	1.02113e-08	1.69065e-07	NA	NA
ENSG00000100316	29456.4	-0.255229	0.0445753	-5.72581	1.02942e-08	1.70302e-07	RPL3	ribosomal protein L3
ENSG00000179403	345.034	-0.856162	0.149595	-5.72321	1.04528e-08	1.72787e-07	VWA1	von Willebrand factor A domain containing 1
ENSG00000253508	24.3269	-1.70756	0.298393	-5.72254	1.04944e-08	1.73338e-07	NA	NA
ENSG00000155926	10.4759	-2.27078	0.397029	-5.71943	1.0688e-08	1.76395e-07	SLA	Src like adaptor
ENSG00000173281	365.658	0.544758	0.0952535	5.71903	1.07134e-08	1.76673e-07	PPP1R3B	protein phosphatase 1 regulatory subunit 3B
ENSG00000182511	130.531	-0.630116	0.110268	-5.71442	1.10078e-08	1.81384e-07	FES	FES proto-oncogene, tyrosine kinase
ENSG00000166086	2165.4	-0.440887	0.077172	-5.71305	1.1097e-08	1.82708e-07	JAM3	junctional adhesion molecule 3
ENSG00000123570	9.43808	2.16464	0.379029	5.71101	1.12307e-08	1.84764e-07	RAB9B	RAB9B, member RAS oncogene family
ENSG00000140577	492.288	-0.317703	0.0556416	-5.7098	1.13108e-08	1.85933e-07	CRTC3	CREB regulated transcription coactivator 3
ENSG00000167994	103.524	-0.643	0.112622	-5.70936	1.13403e-08	1.86272e-07	RAB3IL1	RAB3A interacting protein like 1
ENSG00000078177	205.526	-0.393727	0.0689719	-5.70851	1.13968e-08	1.87052e-07	N4BP2	NEDD4 binding protein 2
ENSG00000100266	3435.42	-0.628794	0.110176	-5.70717	1.1487e-08	1.88383e-07	PACSIN2	protein kinase C and casein kinase substrate in neurons 2
ENSG00000103196	1424.4	-1.55518	0.272982	-5.69698	1.21946e-08	1.99712e-07	CRISPLD2	cysteine rich secretory protein LCCL domain containing 2
ENSG00000270607	15.767	1.86975	0.328202	5.69695	1.2197e-08	1.99712e-07	NA	NA
ENSG00000104969	1379.6	-0.224544	0.0394509	-5.69173	1.25759e-08	2.05753e-07	SGTA	small glutamine rich tetratricopeptide repeat containing alpha
ENSG00000161791	400.678	0.557282	0.0979185	5.69129	1.26086e-08	2.06126e-07	FMNL3	formin like 3
ENSG00000132676	1366.04	0.191404	0.0336579	5.68676	1.29471e-08	2.11492e-07	DAP3	death associated protein 3
ENSG00000110057	422.684	-0.42707	0.0751151	-5.68554	1.30396e-08	2.12837e-07	UNC93B1	unc-93 homolog B1, TLR signaling regulator
ENSG00000112237	969.853	-0.279147	0.0491211	-5.68284	1.32476e-08	2.16062e-07	CCNC	cyclin C
ENSG00000198113	945.853	0.569501	0.100348	5.67528	1.38464e-08	2.2565e-07	TOR4A	torsin family 4 member A
ENSG00000068120	834.119	-0.222776	0.0392562	-5.67492	1.38755e-08	2.25947e-07	COASY	Coenzyme A synthase
ENSG00000138674	6198.86	0.171631	0.0302448	5.67474	1.38903e-08	2.26011e-07	SEC31A	SEC31 homolog A, COPII coat complex component
ENSG00000155307	3.75033	-4.30665	0.760243	-5.66484	1.47166e-08	2.39268e-07	SAMSN1	SAM domain, SH3 domain and nuclear localization signals 1
ENSG00000100014	473.67	0.438621	0.0774361	5.66429	1.47633e-08	2.39839e-07	SPECC1L	sperm antigen with calponin homology and coiled-coil domains 1 like
ENSG00000182054	1387.43	-0.598817	0.10575	-5.66255	1.49143e-08	2.42104e-07	IDH2	isocitrate dehydrogenase (NADP(+)) 2
ENSG00000064703	534.288	0.345647	0.0610629	5.6605	1.5093e-08	2.44813e-07	DDX20	DEAD-box helicase 20
ENSG00000169727	1616.05	-0.223507	0.039509	-5.65712	1.53931e-08	2.49486e-07	GPS1	G protein pathway suppressor 1
ENSG00000012171	534.907	-1.66559	0.294498	-5.6557	1.55209e-08	2.51166e-07	SEMA3B	semaphorin 3B
ENSG00000065833	1230.22	0.310005	0.0548121	5.65578	1.55138e-08	2.51166e-07	ME1	malic enzyme 1
ENSG00000100906	717.392	0.703823	0.124468	5.65463	1.56183e-08	2.52545e-07	NFKBIA	NFKB inhibitor alpha
ENSG00000164107	1632.85	-3.4706	0.613984	-5.65259	1.58046e-08	2.55358e-07	HAND2	heart and neural crest derivatives expressed 2
ENSG00000132581	819.219	0.189951	0.0336085	5.65187	1.58716e-08	2.5624e-07	SDF2	stromal cell derived factor 2
ENSG00000152377	6174.96	0.771028	0.136432	5.65136	1.59187e-08	2.56803e-07	SPOCK1	SPARC (osteonectin), cwcv and kazal like domains proteoglycan 1
ENSG00000165685	198.036	-3.49698	0.619599	-5.64395	1.66196e-08	2.67901e-07	TMEM52B	transmembrane protein 52B
ENSG00000251493	456.147	1.18087	0.209234	5.64379	1.66343e-08	2.6793e-07	FOXD1	forkhead box D1
ENSG00000014164	274.461	-0.421084	0.0746525	-5.64058	1.69474e-08	2.72761e-07	ZC3H3	zinc finger CCCH-type containing 3
ENSG00000259721	50.5721	0.875544	0.155254	5.63944	1.70601e-08	2.74362e-07	LOC100131315	uncharacterized LOC100131315
ENSG00000180113	3.13294	-4.25481	0.754523	-5.63907	1.70968e-08	2.74739e-07	TDRD6	tudor domain containing 6
ENSG00000137124	1339.12	0.846691	0.150335	5.63202	1.78111e-08	2.85997e-07	ALDH1B1	aldehyde dehydrogenase 1 family member B1
ENSG00000011201	175.283	2.05676	0.365887	5.6213	1.8953e-08	3.04098e-07	ANOS1	anosmin 1
ENSG00000163378	583.382	0.501141	0.0891847	5.61914	1.91909e-08	3.07677e-07	EOGT	EGF domain specific O-linked N-acetylglucosamine transferase
ENSG00000177409	461.845	0.52421	0.0932993	5.61859	1.92525e-08	3.08426e-07	SAMD9L	sterile alpha motif domain containing 9 like
ENSG00000124486	2548.08	0.228164	0.0406131	5.61799	1.93187e-08	3.09248e-07	USP9X	ubiquitin specific peptidase 9 X-linked
ENSG00000147535	694.469	0.252335	0.044918	5.61768	1.93538e-08	3.09571e-07	PLPP5	phospholipid phosphatase 5
ENSG00000132970	177.73	0.875301	0.155816	5.61753	1.93706e-08	3.09601e-07	WASF3	WASP family member 3
ENSG00000165240	370.064	0.404263	0.0719695	5.61714	1.94144e-08	3.10062e-07	ATP7A	ATPase copper transporting alpha
ENSG00000142230	3464	-0.207684	0.036979	-5.61627	1.95122e-08	3.11385e-07	SAE1	SUMO1 activating enzyme subunit 1
ENSG00000179909	88.7468	0.71113	0.126659	5.61451	1.9712e-08	3.14333e-07	ZNF154	zinc finger protein 154
ENSG00000198131	267.51	0.368982	0.0657329	5.61336	1.9843e-08	3.16178e-07	ZNF544	zinc finger protein 544
ENSG00000112984	755.171	-0.680317	0.121249	-5.61093	2.01241e-08	3.20412e-07	KIF20A	kinesin family member 20A
ENSG00000066735	14.9444	-2.28286	0.406949	-5.6097	2.02683e-08	3.2246e-07	KIF26A	kinesin family member 26A
ENSG00000099998	56.7391	0.826048	0.147298	5.60801	2.04671e-08	3.25373e-07	GGT5	gamma-glutamyltransferase 5
ENSG00000068976	21.6626	-2.37739	0.424243	-5.60384	2.09653e-08	3.33039e-07	PYGM	glycogen phosphorylase, muscle associated
ENSG00000137462	4.15433	-4.07118	0.727176	-5.59861	2.16075e-08	3.42978e-07	TLR2	toll like receptor 2
ENSG00000164096	1866.21	0.433607	0.0775608	5.59054	2.26365e-08	3.59037e-07	C4orf3	chromosome 4 open reading frame 3
ENSG00000100292	669.88	0.47098	0.0842514	5.59017	2.26843e-08	3.5952e-07	HMOX1	heme oxygenase 1
ENSG00000164117	319.235	-0.38379	0.0687115	-5.58552	2.33003e-08	3.69002e-07	FBXO8	F-box protein 8
ENSG00000119699	137.17	-0.799083	0.143154	-5.58198	2.37789e-08	3.76294e-07	TGFB3	transforming growth factor beta 3
ENSG00000124224	119.485	0.522915	0.0936884	5.58142	2.38559e-08	3.77225e-07	NA	NA
ENSG00000105968	1891.81	-0.248867	0.0445901	-5.58122	2.38832e-08	3.77369e-07	H2AZ2	H2A.Z variant histone 2
ENSG00000179428	8.99663	1.83689	0.329159	5.58056	2.39749e-08	3.7853e-07	IL6-AS1	IL6 antisense RNA 1
ENSG00000170889	12783.7	-0.248573	0.0445681	-5.57737	2.44186e-08	3.85242e-07	RPS9	ribosomal protein S9
ENSG00000164151	964.661	0.180851	0.0324432	5.57438	2.48406e-08	3.91305e-07	ICE1	interactor of little elongation complex ELL subunit 1
ENSG00000169258	101.151	0.496894	0.0891369	5.57451	2.4823e-08	3.91305e-07	GPRIN1	G protein regulated inducer of neurite outgrowth 1
ENSG00000136997	963.582	-0.412481	0.0740065	-5.57358	2.49562e-08	3.92828e-07	MYC	MYC proto-oncogene, bHLH transcription factor
ENSG00000153714	728.711	-0.891019	0.159874	-5.57327	2.50005e-08	3.93228e-07	LURAP1L	leucine rich adaptor protein 1 like
ENSG00000002745	5.65297	3.50538	0.629064	5.57237	2.513e-08	3.94965e-07	WNT16	Wnt family member 16
ENSG00000060688	612.977	-0.305773	0.0548804	-5.57163	2.52366e-08	3.96041e-07	SNRNP40	small nuclear ribonucleoprotein U5 subunit 40
ENSG00000155011	6.00059	2.98187	0.535176	5.57175	2.52197e-08	3.96041e-07	DKK2	dickkopf WNT signaling pathway inhibitor 2
ENSG00000178078	12.1381	1.48697	0.266946	5.5703	2.54295e-08	3.98767e-07	STAP2	signal transducing adaptor family member 2
ENSG00000154783	3.90316	-4.35485	0.781993	-5.56892	2.56329e-08	4.01654e-07	FGD5	FYVE, RhoGEF and PH domain containing 5
ENSG00000114480	2158.03	0.281789	0.0506168	5.5671	2.59018e-08	4.05501e-07	GBE1	1,4-alpha-glucan branching enzyme 1
ENSG00000152229	190.473	0.561101	0.100791	5.56699	2.59175e-08	4.05501e-07	PSTPIP2	proline-serine-threonine phosphatase interacting protein 2
ENSG00000139644	10575.7	-0.184343	0.033115	-5.56675	2.59532e-08	4.05754e-07	TMBIM6	transmembrane BAX inhibitor motif containing 6
ENSG00000197892	85.6013	0.640055	0.115068	5.5624	2.66086e-08	4.15561e-07	KIF13B	kinesin family member 13B
ENSG00000256940	30.2973	0.880774	0.158346	5.56232	2.66206e-08	4.15561e-07	PPP1R14B-AS1	PPP1R14B antisense RNA 1
ENSG00000184349	53.4529	1.66403	0.299403	5.55783	2.73144e-08	4.26072e-07	EFNA5	ephrin A5
ENSG00000117395	2681.37	-0.415832	0.0748367	-5.55653	2.75191e-08	4.28942e-07	EBNA1BP2	EBNA1 binding protein 2
ENSG00000126749	824.382	-0.279767	0.0504003	-5.5509	2.84195e-08	4.42644e-07	EMG1	EMG1 N1-specific pseudouridine methyltransferase
ENSG00000169018	1138.04	0.35307	0.063674	5.54496	2.94025e-08	4.57612e-07	FEM1B	fem-1 homolog B
ENSG00000188643	2799.98	0.389764	0.0703069	5.54376	2.96052e-08	4.60422e-07	S100A16	S100 calcium binding protein A16
ENSG00000174547	761.186	-0.278963	0.0503346	-5.54217	2.98738e-08	4.64251e-07	MRPL11	mitochondrial ribosomal protein L11
ENSG00000118508	1526.74	0.435668	0.0786308	5.54068	3.01304e-08	4.67889e-07	RAB32	RAB32, member RAS oncogene family
ENSG00000266028	721.424	-0.448907	0.0810394	-5.53937	3.03566e-08	4.7105e-07	SRGAP2	SLIT-ROBO Rho GTPase activating protein 2
ENSG00000158773	453.774	-0.256611	0.046375	-5.53341	3.14069e-08	4.86982e-07	USF1	upstream transcription factor 1
ENSG00000176928	123.221	-3.13469	0.566522	-5.53322	3.14411e-08	4.8715e-07	GCNT4	glucosaminyl (N-acetyl) transferase 4
ENSG00000136938	2878.54	-0.390729	0.0706526	-5.53029	3.19703e-08	4.94927e-07	ANP32B	acidic nuclear phosphoprotein 32 family member B
ENSG00000165102	1246.52	0.247498	0.0447542	5.53018	3.19907e-08	4.94927e-07	HGSNAT	heparan-alpha-glucosaminide N-acetyltransferase
ENSG00000156269	18.7315	-1.83451	0.331738	-5.52998	3.20275e-08	4.95127e-07	NAA11	N-alpha-acetyltransferase 11, NatA catalytic subunit
ENSG00000138413	3035.71	-0.534196	0.0966736	-5.52577	3.28041e-08	5.06755e-07	IDH1	isocitrate dehydrogenase (NADP(+)) 1
ENSG00000107798	3250.74	-0.459036	0.0831004	-5.52387	3.31619e-08	5.11902e-07	LIPA	lipase A, lysosomal acid type
ENSG00000101336	3.60991	-4.55912	0.825474	-5.52303	3.33194e-08	5.1357e-07	HCK	HCK proto-oncogene, Src family tyrosine kinase
ENSG00000111912	1781.49	-0.332817	0.060259	-5.52311	3.33055e-08	5.1357e-07	NCOA7	nuclear receptor coactivator 7
ENSG00000171345	6625.15	-3.42466	0.620308	-5.5209	3.37259e-08	5.19449e-07	KRT19	keratin 19
ENSG00000117519	8057.88	-0.468353	0.0848491	-5.51983	3.3932e-08	5.22235e-07	CNN3	calponin 3
ENSG00000125657	32.0766	1.74482	0.316136	5.5192	3.40541e-08	5.23339e-07	TNFSF9	TNF superfamily member 9
ENSG00000138750	667.185	-0.267628	0.0484895	-5.5193	3.40355e-08	5.23339e-07	NUP54	nucleoporin 54
ENSG00000272047	553.039	0.435517	0.0789327	5.51757	3.4371e-08	5.27819e-07	GTF2H5	general transcription factor IIH subunit 5
ENSG00000011304	5916.64	-0.227249	0.0412081	-5.51468	3.49421e-08	5.36191e-07	PTBP1	polypyrimidine tract binding protein 1
ENSG00000121578	1697.43	-0.674923	0.122398	-5.51418	3.50404e-08	5.37303e-07	B4GALT4	beta-1,4-galactosyltransferase 4
ENSG00000116641	1756.79	0.496807	0.0901732	5.50947	3.5992e-08	5.51488e-07	DOCK7	dedicator of cytokinesis 7
ENSG00000157216	1213.22	-0.819817	0.148981	-5.50282	3.73761e-08	5.72273e-07	SSBP3	single stranded DNA binding protein 3
ENSG00000135077	4.35576	-3.09559	0.562685	-5.50146	3.76661e-08	5.76288e-07	HAVCR2	hepatitis A virus cellular receptor 2
ENSG00000129038	2983.41	0.690956	0.125658	5.49869	3.82613e-08	5.84964e-07	LOXL1	lysyl oxidase like 1
ENSG00000068724	699.933	-0.546269	0.0993624	-5.49774	3.84692e-08	5.8771e-07	TTC7A	tetratricopeptide repeat domain 7A
ENSG00000272734	62.456	-0.725941	0.132053	-5.49736	3.85519e-08	5.8854e-07	ADIRF-AS1	ADIRF antisense RNA 1
ENSG00000198108	642.422	-0.648515	0.117995	-5.49614	3.88202e-08	5.922e-07	CHSY3	chondroitin sulfate synthase 3
ENSG00000139971	138.914	1.38413	0.251931	5.49406	3.92801e-08	5.98777e-07	ARMH4	armadillo like helical domain containing 4
ENSG00000143479	284.946	0.396651	0.0722028	5.49357	3.93885e-08	5.99989e-07	DYRK3	dual specificity tyrosine phosphorylation regulated kinase 3
ENSG00000245275	41.4543	1.13637	0.206989	5.49	4.01941e-08	6.11811e-07	SAP30L-AS1	SAP30L antisense RNA 1 (head to head)
ENSG00000108797	727.243	0.688141	0.125369	5.48892	4.04402e-08	6.15106e-07	CNTNAP1	contactin associated protein 1
ENSG00000184436	290.702	-0.349022	0.0635929	-5.48838	4.05636e-08	6.16531e-07	THAP7	THAP domain containing 7
ENSG00000166619	1469.04	0.33225	0.0605463	5.48754	4.07581e-08	6.19034e-07	BLCAP	BLCAP apoptosis inducing factor
ENSG00000136451	783.321	-0.326581	0.0595162	-5.48725	4.08229e-08	6.19565e-07	VEZF1	vascular endothelial zinc finger 1
ENSG00000166848	1220.31	0.29835	0.0544034	5.48403	4.15734e-08	6.30494e-07	TERF2IP	TERF2 interacting protein
ENSG00000104972	2.13337	-4.54266	0.828399	-5.48366	4.1661e-08	6.31197e-07	LILRB1	leukocyte immunoglobulin like receptor B1
ENSG00000163975	678.087	-2.23356	0.407319	-5.48358	4.16805e-08	6.31197e-07	MELTF	melanotransferrin
ENSG00000164603	208.334	0.710518	0.129661	5.47979	4.25828e-08	6.4439e-07	BMT2	base methyltransferase of 25S rRNA 2 homolog
ENSG00000175606	528.665	-0.483095	0.0881976	-5.47742	4.31576e-08	6.52613e-07	TMEM70	transmembrane protein 70
ENSG00000255363	15.6933	-1.69972	0.310361	-5.4766	4.33564e-08	6.55142e-07	NA	NA
ENSG00000115956	5.60508	-2.71849	0.496512	-5.47516	4.37116e-08	6.60029e-07	PLEK	pleckstrin
ENSG00000153904	3537.13	0.83367	0.152438	5.46892	4.52785e-08	6.83191e-07	DDAH1	dimethylarginine dimethylaminohydrolase 1
ENSG00000105552	513.498	-0.350561	0.0641512	-5.46461	4.63924e-08	6.99491e-07	BCAT2	branched chain amino acid transaminase 2
ENSG00000198142	254.45	0.492767	0.0902115	5.46235	4.6987e-08	7.07941e-07	SOWAHC	sosondowah ankyrin repeat domain family member C
ENSG00000230183	18.5727	1.21077	0.221705	5.46117	4.72996e-08	7.12136e-07	NA	NA
ENSG00000228672	79.8873	-0.609887	0.111732	-5.45851	4.80154e-08	7.22388e-07	PROB1	proline rich basic protein 1
ENSG00000122359	4419.56	-0.538586	0.0986835	-5.45771	4.82317e-08	7.25117e-07	ANXA11	annexin A11
ENSG00000130052	17.8695	1.80465	0.330813	5.45519	4.89196e-08	7.34395e-07	STARD8	StAR related lipid transfer domain containing 8
ENSG00000149273	18161	-0.221864	0.0406698	-5.45526	4.89006e-08	7.34395e-07	RPS3	ribosomal protein S3
ENSG00000144583	492.491	1.12052	0.205504	5.45255	4.96519e-08	7.44851e-07	MARCHF4	membrane associated ring-CH-type finger 4
ENSG00000120053	727.483	0.219023	0.0401755	5.45165	4.99054e-08	7.48112e-07	GOT1	glutamic-oxaloacetic transaminase 1
ENSG00000108588	1949.17	0.190004	0.0348596	5.45056	5.02126e-08	7.52175e-07	CCDC47	coiled-coil domain containing 47
ENSG00000119335	6277.12	-0.213103	0.0390988	-5.45039	5.02609e-08	7.52355e-07	SET	SET nuclear proto-oncogene
ENSG00000071127	17033	0.32038	0.0588014	5.44851	5.07944e-08	7.59593e-07	WDR1	WD repeat domain 1
ENSG00000140750	1191.76	-0.26717	0.0490361	-5.44843	5.08176e-08	7.59593e-07	ARHGAP17	Rho GTPase activating protein 17
ENSG00000115641	4924.4	0.762781	0.14001	5.44804	5.09285e-08	7.60703e-07	FHL2	four and a half LIM domains 2
ENSG00000198300	29.1381	-2.18755	0.401572	-5.44747	5.10918e-08	7.62593e-07	PEG3	paternally expressed 3
ENSG00000165219	976.38	-0.224042	0.0411325	-5.44682	5.12781e-08	7.64825e-07	GAPVD1	GTPase activating protein and VPS9 domains 1
ENSG00000162521	1744.27	-0.213323	0.0391785	-5.44491	5.1832e-08	7.72531e-07	RBBP4	RB binding protein 4, chromatin remodeling factor
ENSG00000143842	105.321	-0.961307	0.176608	-5.44315	5.23454e-08	7.79624e-07	SOX13	SRY-box transcription factor 13
ENSG00000134996	579.688	-0.318996	0.0586131	-5.4424	5.25682e-08	7.8238e-07	OSTF1	osteoclast stimulating factor 1
ENSG00000232480	58.3927	1.39613	0.256549	5.44198	5.26911e-08	7.83648e-07	TGFB2-AS1	TGFB2 antisense RNA 1 (head to head)
ENSG00000204304	1145.58	-0.305319	0.0561107	-5.44136	5.28762e-08	7.85838e-07	PBX2	PBX homeobox 2
ENSG00000163930	1255.35	-0.174915	0.0321606	-5.43881	5.36362e-08	7.96563e-07	BAP1	BRCA1 associated protein 1
ENSG00000137492	1042.84	-0.252095	0.0463681	-5.43681	5.42417e-08	8.04979e-07	THAP12	THAP domain containing 12
ENSG00000149131	173.216	-3.40908	0.627081	-5.43643	5.43585e-08	8.06137e-07	SERPING1	serpin family G member 1
ENSG00000198805	378.604	0.389654	0.071697	5.43472	5.48817e-08	8.12735e-07	PNP	purine nucleoside phosphorylase
ENSG00000205336	87.6564	1.45093	0.266974	5.43473	5.48805e-08	8.12735e-07	ADGRG1	adhesion G protein-coupled receptor G1
ENSG00000164125	4957.74	-1.56774	0.288509	-5.43394	5.51241e-08	8.15742e-07	GASK1B	golgi associated kinase 1B
ENSG00000120802	1712.22	-0.33363	0.0613993	-5.43378	5.5172e-08	8.15869e-07	TMPO	thymopoietin
ENSG00000188501	16.7363	1.42372	0.262204	5.42981	5.64152e-08	8.3366e-07	LCTL	lactase like
ENSG00000110330	1298.94	0.603372	0.111135	5.42917	5.66171e-08	8.36049e-07	BIRC2	baculoviral IAP repeat containing 2
ENSG00000253276	1435.21	-0.606159	0.111664	-5.42843	5.68527e-08	8.3893e-07	CCDC71L	coiled-coil domain containing 71 like
ENSG00000213619	704.219	-0.22409	0.0412854	-5.42783	5.7044e-08	8.41156e-07	NDUFS3	NADH:ubiquinone oxidoreductase core subunit S3
ENSG00000141429	3411.51	0.527338	0.0972157	5.42441	5.81478e-08	8.56824e-07	GALNT1	polypeptide N-acetylgalactosaminyltransferase 1
ENSG00000172037	5661.88	0.481858	0.0888441	5.42363	5.83998e-08	8.59927e-07	LAMB2	laminin subunit beta 2
ENSG00000168490	35.344	-0.853865	0.157564	-5.41917	5.98771e-08	8.81055e-07	PHYHIP	phytanoyl-CoA 2-hydroxylase interacting protein
ENSG00000165124	1261.35	-1.10298	0.203592	-5.41759	6.04085e-08	8.88245e-07	SVEP1	sushi, von Willebrand factor type A, EGF and pentraxin domain containing 1
ENSG00000113580	1853.08	0.427687	0.079022	5.41225	6.22366e-08	9.13851e-07	NR3C1	nuclear receptor subfamily 3 group C member 1
ENSG00000168502	1345.02	0.221817	0.0409843	5.41225	6.2238e-08	9.13851e-07	MTCL1	microtubule crosslinking factor 1
ENSG00000154928	38.5771	2.97385	0.549643	5.41051	6.28442e-08	9.22099e-07	EPHB1	EPH receptor B1
ENSG00000088970	195.604	-0.402823	0.0744923	-5.40757	6.38845e-08	9.36702e-07	KIZ	kizuna centrosomal protein
ENSG00000165757	2223.39	-1.1793	0.21809	-5.40738	6.39533e-08	9.37049e-07	JCAD	junctional cadherin 5 associated
ENSG00000079999	1228.25	-0.165714	0.0306507	-5.40653	6.42575e-08	9.40842e-07	KEAP1	kelch like ECH associated protein 1
ENSG00000170370	23.0512	-2.73371	0.505727	-5.40551	6.46252e-08	9.45559e-07	EMX2	empty spiracles homeobox 2
ENSG00000115310	18199.8	0.161455	0.0298727	5.40475	6.48995e-08	9.48904e-07	RTN4	reticulon 4
ENSG00000081853	86.853	0.617243	0.11421	5.40446	6.50022e-08	9.49737e-07	PCDHGA2	protocadherin gamma subfamily A, 2
ENSG00000164346	1528.72	-0.221723	0.0410281	-5.40418	6.51058e-08	9.50581e-07	NSA2	NSA2 ribosome biogenesis factor
ENSG00000023171	96.3258	1.86377	0.345	5.40223	6.58167e-08	9.60286e-07	GRAMD1B	GRAM domain containing 1B
ENSG00000137502	489.036	-0.413057	0.0764714	-5.40146	6.60999e-08	9.6374e-07	RAB30	RAB30, member RAS oncogene family
ENSG00000135002	400.863	0.380404	0.0704297	5.40119	6.62012e-08	9.6454e-07	RFK	riboflavin kinase
ENSG00000075651	459.43	-1.0351	0.19169	-5.39988	6.6684e-08	9.70892e-07	PLD1	phospholipase D1
ENSG00000258976	6.3356	3.21828	0.596045	5.39939	6.68664e-08	9.72866e-07	NA	NA
ENSG00000254458	16.8656	-1.67435	0.310169	-5.39818	6.7319e-08	9.78765e-07	NA	NA
ENSG00000136122	101.063	-0.561207	0.103983	-5.39709	6.77322e-08	9.84085e-07	BORA	BORA aurora kinase A activator
ENSG00000142871	13568.3	0.397213	0.0736058	5.39649	6.79571e-08	9.86661e-07	CCN1	cellular communication network factor 1
ENSG00000152291	8080.97	0.249277	0.046243	5.39059	7.02255e-08	1.01888e-06	TGOLN2	trans-golgi network protein 2
ENSG00000204217	1918.41	0.212799	0.039485	5.38936	7.071e-08	1.0252e-06	BMPR2	bone morphogenetic protein receptor type 2
ENSG00000072958	1368.04	-0.335432	0.0622412	-5.38922	7.07647e-08	1.02527e-06	AP1M1	adaptor related protein complex 1 subunit mu 1
ENSG00000134853	2739.11	-0.6877	0.12763	-5.38821	7.11614e-08	1.0303e-06	PDGFRA	platelet derived growth factor receptor alpha
ENSG00000138771	341.989	0.732902	0.13603	5.38779	7.13308e-08	1.03203e-06	SHROOM3	shroom family member 3
ENSG00000090447	109.581	-0.576726	0.107099	-5.385	7.24447e-08	1.04742e-06	TFAP4	transcription factor AP-4
ENSG00000144815	1214.34	0.264	0.049033	5.38412	7.28014e-08	1.05185e-06	NXPE3	neurexophilin and PC-esterase domain family member 3
ENSG00000177990	15.7406	2.06766	0.384073	5.3835	7.30507e-08	1.05471e-06	DPY19L2	dpy-19 like 2
ENSG00000132635	337.39	-0.465234	0.0864224	-5.38326	7.31491e-08	1.0554e-06	PCED1A	PC-esterase domain containing 1A
ENSG00000101246	818.236	0.208292	0.0387051	5.38151	7.38656e-08	1.065e-06	ARFRP1	ADP ribosylation factor related protein 1
ENSG00000233429	20.4655	2.91257	0.541415	5.37956	7.467e-08	1.07585e-06	HOTAIRM1	HOXA transcript antisense RNA, myeloid-specific 1
ENSG00000175567	154.08	-0.932449	0.173364	-5.37856	7.50827e-08	1.08104e-06	UCP2	uncoupling protein 2
ENSG00000007923	853.183	-0.188115	0.0349778	-5.37812	7.52677e-08	1.08296e-06	DNAJC11	DnaJ heat shock protein family (Hsp40) member C11
ENSG00000072195	1579.08	0.349993	0.0651037	5.37594	7.61862e-08	1.09541e-06	SPEG	striated muscle enriched protein kinase
ENSG00000224081	31.6118	-1.867	0.347313	-5.37556	7.63461e-08	1.09695e-06	SLC44A3-AS1	SLC44A3 antisense RNA 1
ENSG00000100036	161.68	0.406868	0.0757418	5.37178	7.79626e-08	1.1194e-06	SLC35E4	solute carrier family 35 member E4
ENSG00000101940	1006.38	-0.270982	0.0504736	-5.36879	7.92676e-08	1.13736e-06	WDR13	WD repeat domain 13
ENSG00000164347	1045.48	-0.272597	0.0507848	-5.3677	7.97484e-08	1.14346e-06	GFM2	GTP dependent ribosome recycling factor mitochondrial 2
ENSG00000141569	442.136	-0.333785	0.0621988	-5.36643	8.03123e-08	1.15075e-06	TRIM65	tripartite motif containing 65
ENSG00000138814	1941.32	-0.371883	0.0693215	-5.36461	8.11226e-08	1.16156e-06	PPP3CA	protein phosphatase 3 catalytic subunit alpha
ENSG00000116604	885.111	0.256779	0.0478668	5.36444	8.12005e-08	1.16188e-06	MEF2D	myocyte enhancer factor 2D
ENSG00000144401	128.938	-0.399375	0.0744575	-5.3638	8.1488e-08	1.16519e-06	METTL21A	methyltransferase like 21A
ENSG00000185813	931.231	-0.248628	0.0463662	-5.36227	8.21822e-08	1.17431e-06	PCYT2	phosphate cytidylyltransferase 2, ethanolamine
ENSG00000136643	714.877	0.1966	0.0366701	5.36133	8.26133e-08	1.17965e-06	RPS6KC1	ribosomal protein S6 kinase C1
ENSG00000204103	19.4004	-1.78235	0.3325	-5.36045	8.30154e-08	1.18458e-06	MAFB	MAF bZIP transcription factor B
ENSG00000112419	802.389	0.63566	0.118591	5.3601	8.31777e-08	1.18608e-06	PHACTR2	phosphatase and actin regulator 2
ENSG00000136840	429.455	-0.323438	0.0603758	-5.35707	8.4582e-08	1.20528e-06	ST6GALNAC4	ST6 N-acetylgalactosaminide alpha-2,6-sialyltransferase 4
ENSG00000117597	474.978	0.695107	0.129814	5.35464	8.57279e-08	1.22077e-06	UTP25	UTP25 small subunit processor component
ENSG00000144895	1612.4	-0.19671	0.0367397	-5.35415	8.59611e-08	1.22325e-06	EIF2A	eukaryotic translation initiation factor 2A
ENSG00000134278	625.653	0.513521	0.0959144	5.35395	8.60557e-08	1.22356e-06	SPIRE1	spire type actin nucleation factor 1
ENSG00000138071	10847.9	0.227808	0.0425512	5.35373	8.61593e-08	1.22356e-06	ACTR2	actin related protein 2
ENSG00000240764	33.8625	1.84657	0.34491	5.35379	8.61299e-08	1.22356e-06	PCDHGC5	protocadherin gamma subfamily C, 5
ENSG00000105514	81.093	-1.22685	0.22917	-5.35344	8.62982e-08	1.22469e-06	RAB3D	RAB3D, member RAS oncogene family
ENSG00000112062	1416.42	-0.202189	0.037785	-5.35102	8.74583e-08	1.24031e-06	MAPK14	mitogen-activated protein kinase 14
ENSG00000149177	1185.24	-0.359424	0.067176	-5.35048	8.77216e-08	1.24319e-06	PTPRJ	protein tyrosine phosphatase receptor type J
ENSG00000135776	616.656	-0.347961	0.0650758	-5.34702	8.94147e-08	1.26632e-06	ABCB10	ATP binding cassette subfamily B member 10
ENSG00000085840	131.207	-0.499059	0.0933962	-5.34347	9.11863e-08	1.29053e-06	ORC1	origin recognition complex subunit 1
ENSG00000172380	6482.21	0.607629	0.113736	5.34246	9.16911e-08	1.29679e-06	GNG12	G protein subunit gamma 12
ENSG00000184489	29.098	-1.33958	0.250769	-5.34189	9.1983e-08	1.30003e-06	PTP4A3	protein tyrosine phosphatase 4A3
ENSG00000074047	939.505	-0.611216	0.114441	-5.34087	9.25002e-08	1.30646e-06	GLI2	GLI family zinc finger 2
ENSG00000161558	73.6387	-0.579024	0.108452	-5.339	9.34623e-08	1.31915e-06	TMEM143	transmembrane protein 143
ENSG00000075886	31.4435	-1.65473	0.310131	-5.33559	9.52361e-08	1.34327e-06	TUBA3D	tubulin alpha 3d
ENSG00000172115	2744.78	0.225762	0.0423189	5.33478	9.56582e-08	1.34831e-06	CYCS	cytochrome c, somatic
ENSG00000272031	54.5669	0.78362	0.147016	5.33017	9.81196e-08	1.38206e-06	ANKRD34A	ankyrin repeat domain 34A
ENSG00000108622	18.685	-1.41352	0.265421	-5.32557	1.00636e-07	1.41655e-06	ICAM2	intercellular adhesion molecule 2
ENSG00000151617	132.59	1.86524	0.350259	5.32531	1.00779e-07	1.4176e-06	EDNRA	endothelin receptor type A
ENSG00000130669	864.46	-0.465145	0.0873656	-5.32411	1.01446e-07	1.42602e-06	PAK4	p21 (RAC1) activated kinase 4
ENSG00000055483	675.83	0.235651	0.0443127	5.31792	1.04961e-07	1.47442e-06	USP36	ubiquitin specific peptidase 36
ENSG00000147813	140.063	-0.619379	0.116523	-5.3155	1.06362e-07	1.4931e-06	NAPRT	nicotinate phosphoribosyltransferase
ENSG00000284770	150.615	-0.588367	0.110703	-5.31484	1.06753e-07	1.49757e-06	TBCE	tubulin folding cofactor E
ENSG00000205060	574.935	0.277223	0.0521639	5.31447	1.06968e-07	1.49958e-06	SLC35B4	solute carrier family 35 member B4
ENSG00000104219	506.735	0.321542	0.0605365	5.31154	1.08701e-07	1.52284e-06	ZDHHC2	zinc finger DHHC-type palmitoyltransferase 2
ENSG00000196422	388.534	-0.517571	0.0974467	-5.31133	1.08829e-07	1.52361e-06	PPP1R26	protein phosphatase 1 regulatory subunit 26
ENSG00000127124	461.807	-0.884855	0.166651	-5.30962	1.09852e-07	1.53689e-06	HIVEP3	HIVEP zinc finger 3
ENSG00000057608	5569.72	-0.130776	0.0246343	-5.30868	1.1042e-07	1.5438e-06	GDI2	GDP dissociation inhibitor 2
ENSG00000121940	593.638	0.251198	0.0473256	5.30786	1.10922e-07	1.54977e-06	CLCC1	chloride channel CLIC like 1
ENSG00000146701	2664.22	-0.14844	0.0279767	-5.30584	1.12152e-07	1.56591e-06	MDH2	malate dehydrogenase 2
ENSG00000181830	1242.11	-0.56325	0.10616	-5.30569	1.12247e-07	1.56618e-06	SLC35C1	solute carrier family 35 member C1
ENSG00000246859	263.206	0.888162	0.167502	5.3024	1.14291e-07	1.59363e-06	STARD4-AS1	STARD4 antisense RNA 1
ENSG00000145703	1604.92	-4.16664	0.785899	-5.30175	1.14697e-07	1.59821e-06	IQGAP2	IQ motif containing GTPase activating protein 2
ENSG00000160991	1344.76	0.275884	0.0520402	5.30135	1.14948e-07	1.60064e-06	ORAI2	ORAI calcium release-activated calcium modulator 2
ENSG00000072840	994.517	0.464743	0.0876731	5.30086	1.1526e-07	1.6039e-06	EVC	EvC ciliary complex subunit 1
ENSG00000169105	844.33	-0.329822	0.0622715	-5.29651	1.18037e-07	1.64144e-06	CHST14	carbohydrate sulfotransferase 14
ENSG00000170485	454.577	0.681838	0.128736	5.29638	1.18118e-07	1.64148e-06	NPAS2	neuronal PAS domain protein 2
ENSG00000108064	611.777	-0.227868	0.0430429	-5.29396	1.19694e-07	1.66226e-06	TFAM	transcription factor A, mitochondrial
ENSG00000142867	328.479	0.385448	0.0728753	5.28914	1.2289e-07	1.7055e-06	BCL10	BCL10 immune signaling adaptor
ENSG00000099901	2025.66	-0.272439	0.0515874	-5.28112	1.28397e-07	1.78075e-06	RANBP1	RAN binding protein 1
ENSG00000130811	2504.86	-0.20486	0.0387947	-5.28061	1.28757e-07	1.78455e-06	EIF3G	eukaryotic translation initiation factor 3 subunit G
ENSG00000006025	141.093	-0.48289	0.0915513	-5.27453	1.33096e-07	1.84346e-06	OSBPL7	oxysterol binding protein like 7
ENSG00000175455	651.931	0.507312	0.0962026	5.27337	1.33944e-07	1.85396e-06	CCDC14	coiled-coil domain containing 14
ENSG00000147100	931.246	0.57885	0.109793	5.27221	1.34794e-07	1.86448e-06	SLC16A2	solute carrier family 16 member 2
ENSG00000076928	1186.34	-0.225444	0.0427656	-5.27161	1.35235e-07	1.86935e-06	ARHGEF1	Rho guanine nucleotide exchange factor 1
ENSG00000053254	863.869	0.387018	0.0734737	5.26743	1.38343e-07	1.91104e-06	FOXN3	forkhead box N3
ENSG00000159200	1949.76	1.24138	0.235695	5.26689	1.38758e-07	1.91549e-06	RCAN1	regulator of calcineurin 1
ENSG00000110768	868.34	0.3012	0.0571941	5.26628	1.39213e-07	1.92027e-06	GTF2H1	general transcription factor IIH subunit 1
ENSG00000198948	54.2069	2.52385	0.479256	5.26618	1.39289e-07	1.92027e-06	MFAP3L	microfibril associated protein 3 like
ENSG00000196611	2567.58	2.23774	0.425001	5.26526	1.39993e-07	1.92869e-06	MMP1	matrix metallopeptidase 1
ENSG00000075213	695.329	1.43836	0.273203	5.26482	1.40328e-07	1.93202e-06	SEMA3A	semaphorin 3A
ENSG00000115844	6.02372	3.23164	0.613934	5.26383	1.41082e-07	1.93996e-06	DLX2	distal-less homeobox 2
ENSG00000185621	196.27	0.485476	0.0922289	5.26382	1.41091e-07	1.93996e-06	LMLN	leishmanolysin like peptidase
ENSG00000027697	675.107	0.223721	0.0425369	5.25947	1.44472e-07	1.98513e-06	IFNGR1	interferon gamma receptor 1
ENSG00000138829	6450.41	-0.549621	0.104597	-5.25464	1.48313e-07	2.03656e-06	FBN2	fibrillin 2
ENSG00000130208	10.3817	-1.59133	0.30298	-5.25225	1.50251e-07	2.0618e-06	APOC1	apolipoprotein C1
ENSG00000189320	18.8604	2.8161	0.536291	5.25106	1.51228e-07	2.07384e-06	FAM180A	family with sequence similarity 180 member A
ENSG00000133216	769.94	1.3793	0.262923	5.24604	1.55407e-07	2.12974e-06	EPHB2	EPH receptor B2
ENSG00000162493	789.828	-3.52045	0.671279	-5.24439	1.56797e-07	2.14738e-06	PDPN	podoplanin
ENSG00000163682	9930.09	-0.311853	0.0594758	-5.24336	1.57683e-07	2.15808e-06	RPL9	ribosomal protein L9
ENSG00000174233	1080.26	0.208011	0.0396735	5.24307	1.57925e-07	2.15997e-06	ADCY6	adenylate cyclase 6
ENSG00000168917	122.178	0.723366	0.137973	5.2428	1.58162e-07	2.16179e-06	SLC35G2	solute carrier family 35 member G2
ENSG00000081237	9.31218	-2.01116	0.383627	-5.24248	1.58434e-07	2.16409e-06	PTPRC	protein tyrosine phosphatase receptor type C
ENSG00000103018	2168.05	-0.40257	0.0768216	-5.24032	1.60297e-07	2.18808e-06	CYB5B	cytochrome b5 type B
ENSG00000235374	60.3054	-0.865621	0.165195	-5.24001	1.60569e-07	2.19036e-06	SSR4P1	signal sequence receptor subunit 4 pseudogene 1
ENSG00000185112	1598.83	0.706124	0.134772	5.2394	1.61097e-07	2.19613e-06	FAM43A	family with sequence similarity 43 member A
ENSG00000010438	57.7277	1.08253	0.206707	5.23703	1.6318e-07	2.22306e-06	PRSS3	serine protease 3
ENSG00000131196	153.509	-0.527332	0.100719	-5.23568	1.64378e-07	2.23791e-06	NFATC1	nuclear factor of activated T cells 1
ENSG00000137801	35421.5	1.44037	0.275227	5.23337	1.66443e-07	2.26454e-06	THBS1	thrombospondin 1
ENSG00000186106	198.059	-0.3665	0.070053	-5.23175	1.67916e-07	2.28309e-06	ANKRD46	ankyrin repeat domain 46
ENSG00000088756	40.5479	-1.26936	0.242686	-5.23045	1.69098e-07	2.29766e-06	ARHGAP28	Rho GTPase activating protein 28
ENSG00000118898	34.4202	-2.07125	0.396036	-5.22997	1.69539e-07	2.30214e-06	PPL	periplakin
ENSG00000161016	18618.3	-0.203698	0.0389522	-5.22944	1.70023e-07	2.3072e-06	RPL8	ribosomal protein L8
ENSG00000124226	881.473	0.297616	0.0569144	5.22918	1.70261e-07	2.30892e-06	RNF114	ring finger protein 114
ENSG00000139200	20.4512	2.631	0.503334	5.22716	1.72136e-07	2.33282e-06	PIANP	PILR alpha associated neural protein
ENSG00000176619	4439.58	-0.324201	0.0620377	-5.22587	1.73342e-07	2.34764e-06	LMNB2	lamin B2
ENSG00000130396	857.081	-0.319795	0.0611983	-5.22556	1.73629e-07	2.34999e-06	AFDN	afadin, adherens junction formation factor
ENSG00000114270	1275.59	0.694966	0.133087	5.22188	1.7712e-07	2.39568e-06	COL7A1	collagen type VII alpha 1 chain
ENSG00000167992	31.5549	1.29903	0.248788	5.22142	1.77552e-07	2.39996e-06	VWCE	von Willebrand factor C and EGF domains
ENSG00000250748	16.8407	1.44853	0.277673	5.21667	1.8217e-07	2.46078e-06	LOC105369187	uncharacterized LOC105369187
ENSG00000177951	1138.74	-0.172728	0.0331173	-5.21564	1.8318e-07	2.47281e-06	BET1L	Bet1 golgi vesicular membrane trafficking protein like
ENSG00000125810	5.03902	-2.97234	0.570144	-5.21332	1.85494e-07	2.50242e-06	CD93	CD93 molecule
ENSG00000173113	2411.41	-0.237186	0.0455071	-5.21207	1.86742e-07	2.51762e-06	TRMT112	tRNA methyltransferase subunit 11-2
ENSG00000056998	653.863	-1.91224	0.367037	-5.20994	1.88904e-07	2.54512e-06	GYG2	glycogenin 2
ENSG00000116096	336.025	-0.481591	0.0924747	-5.20781	1.91081e-07	2.57278e-06	SPR	sepiapterin reductase
ENSG00000139209	279.192	-1.50326	0.288687	-5.20724	1.91666e-07	2.57899e-06	SLC38A4	solute carrier family 38 member 4
ENSG00000001036	2194.46	-0.125866	0.0241813	-5.20508	1.93913e-07	2.60584e-06	FUCA2	alpha-L-fucosidase 2
ENSG00000165704	553.467	-0.30247	0.0581093	-5.20518	1.93804e-07	2.60584e-06	HPRT1	hypoxanthine phosphoribosyltransferase 1
ENSG00000171160	154.875	0.541918	0.104121	5.20472	1.94294e-07	2.60927e-06	MORN4	MORN repeat containing 4
ENSG00000109436	401.709	1.19642	0.22997	5.20252	1.96601e-07	2.63855e-06	TBC1D9	TBC1 domain family member 9
ENSG00000122862	2262.67	2.5005	0.480646	5.20238	1.96748e-07	2.63881e-06	SRGN	serglycin
ENSG00000104915	658.791	-0.219649	0.0422261	-5.20173	1.97443e-07	2.64631e-06	STX10	syntaxin 10
ENSG00000168769	282.196	0.371531	0.071426	5.20162	1.97562e-07	2.64631e-06	TET2	tet methylcytosine dioxygenase 2
ENSG00000197019	456.929	0.435289	0.0836911	5.20114	1.98065e-07	2.65134e-06	SERTAD1	SERTA domain containing 1
ENSG00000154930	72.6356	-1.573	0.302606	-5.19819	2.01242e-07	2.69213e-06	ACSS1	acyl-CoA synthetase short chain family member 1
ENSG00000088812	1792.24	0.154782	0.0297782	5.19782	2.0164e-07	2.69572e-06	ATRN	attractin
ENSG00000282849	6.51515	2.95229	0.56811	5.19668	2.02876e-07	2.71049e-06	NA	NA
ENSG00000100311	13.5459	-2.9292	0.563839	-5.1951	2.0461e-07	2.73191e-06	PDGFB	platelet derived growth factor subunit B
ENSG00000096696	257.26	1.53996	0.296517	5.19352	2.0636e-07	2.7535e-06	DSP	desmoplakin
ENSG00000137216	683.471	0.32594	0.0627749	5.19221	2.07817e-07	2.77116e-06	TMEM63B	transmembrane protein 63B
ENSG00000111110	160.572	1.74972	0.337055	5.1912	2.08938e-07	2.78432e-06	PPM1H	protein phosphatase, Mg2+/Mn2+ dependent 1H
ENSG00000005893	4288.76	0.22305	0.0429821	5.18937	2.1101e-07	2.81013e-06	LAMP2	lysosomal associated membrane protein 2
ENSG00000099250	5414.53	0.49258	0.0949404	5.18831	2.12213e-07	2.82434e-06	NRP1	neuropilin 1
ENSG00000186635	1196.15	-0.16766	0.0323212	-5.18731	2.13358e-07	2.83776e-06	ARAP1	ArfGAP with RhoGAP domain, ankyrin repeat and PH domain 1
ENSG00000147475	2186.22	0.127265	0.0245363	5.18682	2.13914e-07	2.84333e-06	ERLIN2	ER lipid raft associated 2
ENSG00000129675	126.434	0.831954	0.160503	5.18341	2.17863e-07	2.89397e-06	ARHGEF6	Rac/Cdc42 guanine nucleotide exchange factor 6
ENSG00000004399	2418.63	-0.300051	0.0579048	-5.1818	2.19753e-07	2.91534e-06	PLXND1	plexin D1
ENSG00000260604	55.8072	1.08656	0.209684	5.18189	2.19645e-07	2.91534e-06	NA	NA
ENSG00000072778	3972.71	0.366223	0.0707043	5.17965	2.22304e-07	2.9473e-06	ACADVL	acyl-CoA dehydrogenase very long chain
ENSG00000059691	453.32	-0.317816	0.0613696	-5.17873	2.23406e-07	2.96002e-06	GATB	glutamyl-tRNA amidotransferase subunit B
ENSG00000129450	2.28587	-4.28682	0.827978	-5.17746	2.24923e-07	2.97823e-06	SIGLEC9	sialic acid binding Ig like lectin 9
ENSG00000135486	14594.2	-0.381982	0.0737941	-5.17632	2.26309e-07	2.99467e-06	HNRNPA1	heterogeneous nuclear ribonucleoprotein A1
ENSG00000236304	17.5534	-1.4306	0.276415	-5.17556	2.27226e-07	3.00489e-06	LOC107984360	uncharacterized LOC107984360
ENSG00000185633	120.525	-0.633128	0.122335	-5.17535	2.27487e-07	3.00642e-06	NDUFA4L2	NDUFA4 mitochondrial complex associated like 2
ENSG00000181789	5139.77	-0.173796	0.033589	-5.1742	2.2889e-07	3.02303e-06	COPG1	COPI coat complex subunit gamma 1
ENSG00000198743	866.755	0.64335	0.124355	5.17348	2.29774e-07	3.03279e-06	SLC5A3	solute carrier family 5 member 3
ENSG00000135404	17483.4	0.186299	0.0360133	5.17305	2.30301e-07	3.03781e-06	CD63	CD63 molecule
ENSG00000134028	2.38001	-4.56897	0.883713	-5.1702	2.33842e-07	3.08256e-06	ADAMDEC1	ADAM like decysin 1
ENSG00000134057	1507.84	-0.452363	0.0875808	-5.16509	2.40318e-07	3.16592e-06	CCNB1	cyclin B1
ENSG00000276386	5.06272	3.15336	0.610658	5.16388	2.41887e-07	3.18456e-06	NA	NA
ENSG00000155961	4.58487	3.52459	0.682676	5.1629	2.43159e-07	3.19928e-06	RAB39B	RAB39B, member RAS oncogene family
ENSG00000100105	306.138	-0.391554	0.075844	-5.16262	2.43523e-07	3.20204e-06	PATZ1	POZ/BTB and AT hook containing zinc finger 1
ENSG00000100348	1411.83	-0.216379	0.0419254	-5.16104	2.45587e-07	3.22714e-06	TXN2	thioredoxin 2
ENSG00000114013	2.91531	-4.34621	0.842401	-5.15931	2.47855e-07	3.25489e-06	CD86	CD86 molecule
ENSG00000183049	120.773	1.28297	0.248688	5.15896	2.48322e-07	3.25896e-06	CAMK1D	calcium/calmodulin dependent protein kinase ID
ENSG00000100116	388.151	-0.419861	0.0814555	-5.15448	2.54336e-07	3.33577e-06	GCAT	glycine C-acetyltransferase
ENSG00000177853	333.917	-0.304639	0.059114	-5.15341	2.55794e-07	3.35277e-06	ZNF518A	zinc finger protein 518A
ENSG00000198910	63.5828	-2.32327	0.450854	-5.15304	2.56296e-07	3.35723e-06	L1CAM	L1 cell adhesion molecule
ENSG00000146733	775.912	0.344821	0.066941	5.15112	2.58934e-07	3.38965e-06	PSPH	phosphoserine phosphatase
ENSG00000157570	45.8217	-2.48359	0.482232	-5.15019	2.6022e-07	3.40434e-06	TSPAN18	tetraspanin 18
ENSG00000142178	100.836	-2.05001	0.398066	-5.14993	2.60579e-07	3.40689e-06	SIK1	salt inducible kinase 1
ENSG00000110921	345.616	-0.545718	0.105969	-5.14981	2.60754e-07	3.40703e-06	MVK	mevalonate kinase
ENSG00000144724	736.876	0.454008	0.0881753	5.14893	2.61978e-07	3.42087e-06	PTPRG	protein tyrosine phosphatase receptor type G
ENSG00000170955	1557.71	-0.308959	0.0600115	-5.14833	2.62815e-07	3.42964e-06	CAVIN3	caveolae associated protein 3
ENSG00000138668	4484.62	-0.275095	0.0534579	-5.14602	2.6607e-07	3.46994e-06	HNRNPD	heterogeneous nuclear ribonucleoprotein D
ENSG00000107130	2198.78	0.241041	0.0468457	5.14543	2.6691e-07	3.47871e-06	NCS1	neuronal calcium sensor 1
ENSG00000175745	1123.32	-1.21439	0.236169	-5.14204	2.71768e-07	3.53981e-06	NR2F1	nuclear receptor subfamily 2 group F member 1
ENSG00000019991	6184.09	-2.65495	0.516357	-5.1417	2.72261e-07	3.544e-06	HGF	hepatocyte growth factor
ENSG00000148835	113.832	-0.440872	0.0858236	-5.13696	2.79217e-07	3.63227e-06	TAF5	TATA-box binding protein associated factor 5
ENSG00000214194	494.008	0.405976	0.0790378	5.13647	2.79944e-07	3.63945e-06	SMIM30	small integral membrane protein 30
ENSG00000275993	679.607	-2.1054	0.40992	-5.13614	2.80438e-07	3.64359e-06	SIK1B	salt inducible kinase 1B (putative)
ENSG00000232759	30.1258	1.51679	0.295388	5.1349	2.82295e-07	3.66542e-06	LOC100506178	uncharacterized LOC100506178
ENSG00000175505	262.592	0.785927	0.153178	5.13082	2.88483e-07	3.74343e-06	CLCF1	cardiotrophin like cytokine factor 1
ENSG00000197757	436.93	-0.983431	0.191677	-5.13067	2.88719e-07	3.74415e-06	HOXC6	homeobox C6
ENSG00000106052	5718.7	-0.527863	0.102892	-5.13029	2.893e-07	3.74935e-06	TAX1BP1	Tax1 binding protein 1
ENSG00000077782	2990.93	0.427786	0.0834068	5.12892	2.91414e-07	3.77438e-06	FGFR1	fibroblast growth factor receptor 1
ENSG00000072864	390.032	-0.32029	0.0624712	-5.127	2.94395e-07	3.81062e-06	NDE1	nudE neurodevelopment protein 1
ENSG00000123609	364.597	-0.48865	0.0953191	-5.12646	2.9524e-07	3.81917e-06	NMI	N-myc and STAT interactor
ENSG00000137575	2702.94	0.139263	0.0271722	5.12521	2.97201e-07	3.84215e-06	SDCBP	syndecan binding protein
ENSG00000162852	680.898	0.65143	0.127144	5.12357	2.99812e-07	3.87349e-06	CNST	consortin, connexin sorting protein
ENSG00000121879	714.482	-0.325594	0.0635542	-5.1231	3.00561e-07	3.88075e-06	PIK3CA	phosphatidylinositol-4,5-bisphosphate 3-kinase catalytic subunit alpha
ENSG00000124357	1390.4	0.350031	0.0683292	5.12272	3.01157e-07	3.88603e-06	NAGK	N-acetylglucosamine kinase
ENSG00000100142	932.441	-0.211888	0.0413853	-5.1199	3.05705e-07	3.94227e-06	POLR2F	RNA polymerase II, I and III subunit F
ENSG00000076924	717.686	-0.253409	0.0494962	-5.11976	3.05918e-07	3.94257e-06	XAB2	XPA binding protein 2
ENSG00000102024	18235.6	-0.858838	0.16792	-5.11457	3.14458e-07	4.05011e-06	PLS3	plastin 3
ENSG00000005194	896.872	-0.246024	0.0481112	-5.11365	3.15987e-07	4.06696e-06	CIAPIN1	cytokine induced apoptosis inhibitor 1
ENSG00000169570	80.5292	0.728472	0.14246	5.11354	3.16181e-07	4.06696e-06	DTWD2	DTW domain containing 2
ENSG00000231131	31.0941	3.96768	0.775932	5.11343	3.16354e-07	4.06696e-06	LNCAROD	lncRNA activating regulator of DKK1
ENSG00000180537	6.61974	3.02673	0.591945	5.11319	3.16766e-07	4.06973e-06	RNF182	ring finger protein 182
ENSG00000169750	168.563	-0.629701	0.123161	-5.11281	3.17394e-07	4.07529e-06	RAC3	Rac family small GTPase 3
ENSG00000177570	410.366	-1.2742	0.24924	-5.11233	3.18208e-07	4.08321e-06	SAMD12	sterile alpha motif domain containing 12
ENSG00000115145	832.302	0.183694	0.0359408	5.11102	3.20423e-07	4.10909e-06	STAM2	signal transducing adaptor molecule 2
ENSG00000115548	470	0.241262	0.0472318	5.10804	3.25525e-07	4.17194e-06	KDM3A	lysine demethylase 3A
ENSG00000167118	1267.21	-0.146163	0.0286209	-5.10686	3.2755e-07	4.1953e-06	URM1	ubiquitin related modifier 1
ENSG00000100522	929.432	0.38168	0.0747691	5.10479	3.31168e-07	4.23903e-06	GNPNAT1	glucosamine-phosphate N-acetyltransferase 1
ENSG00000124882	562.873	3.50248	0.686218	5.10403	3.32492e-07	4.25336e-06	EREG	epiregulin
ENSG00000110107	1915.3	-0.194752	0.0382226	-5.09521	3.48353e-07	4.45352e-06	PRPF19	pre-mRNA processing factor 19
ENSG00000138074	433.449	-0.442138	0.0868243	-5.09234	3.53679e-07	4.51882e-06	SLC5A6	solute carrier family 5 member 6
ENSG00000103647	110.561	1.51925	0.298423	5.09094	3.56296e-07	4.54945e-06	CORO2B	coronin 2B
ENSG00000198759	156.858	-3.61943	0.711092	-5.08996	3.58131e-07	4.57008e-06	EGFL6	EGF like domain multiple 6
ENSG00000147123	932.281	-0.234351	0.0460446	-5.08966	3.58714e-07	4.5747e-06	NDUFB11	NADH:ubiquinone oxidoreductase subunit B11
ENSG00000075785	5033.37	0.144552	0.0284089	5.08827	3.61343e-07	4.6054e-06	RAB7A	RAB7A, member RAS oncogene family
ENSG00000168476	526.52	-0.275235	0.0540974	-5.08777	3.62294e-07	4.6147e-06	REEP4	receptor accessory protein 4
ENSG00000169813	3694.06	-0.211928	0.0416844	-5.08411	3.69348e-07	4.70165e-06	HNRNPF	heterogeneous nuclear ribonucleoprotein F
ENSG00000101745	529.172	0.256022	0.0503788	5.08195	3.73581e-07	4.75263e-06	ANKRD12	ankyrin repeat domain 12
ENSG00000145332	235.114	0.313038	0.0616028	5.08155	3.74367e-07	4.75971e-06	KLHL8	kelch like family member 8
ENSG00000153179	628.415	0.450388	0.0886625	5.0798	3.77833e-07	4.80084e-06	RASSF3	Ras association domain family member 3
ENSG00000148730	2217.24	-0.480702	0.0946345	-5.07956	3.78306e-07	4.80391e-06	EIF4EBP2	eukaryotic translation initiation factor 4E binding protein 2
ENSG00000130305	362.082	-0.321719	0.0633675	-5.07703	3.83372e-07	4.86345e-06	NSUN5	NOP2/Sun RNA methyltransferase 5
ENSG00000175221	1054.16	-0.293796	0.0578681	-5.07699	3.83464e-07	4.86345e-06	MED16	mediator complex subunit 16
ENSG00000132294	1455.07	0.255354	0.0503077	5.07583	3.85806e-07	4.89018e-06	EFR3A	EFR3 homolog A
ENSG00000160193	363.755	-0.363507	0.0716179	-5.07564	3.86184e-07	4.89198e-06	WDR4	WD repeat domain 4
ENSG00000156990	403.723	-0.282456	0.0556506	-5.07552	3.86428e-07	4.89208e-06	RPUSD3	RNA pseudouridine synthase D3
ENSG00000223865	14.5956	-2.13014	0.419839	-5.07371	3.90138e-07	4.93604e-06	HLA-DPB1	major histocompatibility complex, class II, DP beta 1
ENSG00000068305	976.325	0.707534	0.139457	5.07349	3.90595e-07	4.93882e-06	MEF2A	myocyte enhancer factor 2A
ENSG00000013588	3071.16	-0.793656	0.156438	-5.07328	3.91013e-07	4.94109e-06	GPRC5A	G protein-coupled receptor class C group 5 member A
ENSG00000112414	1345.34	-1.51036	0.297763	-5.07235	3.92929e-07	4.96229e-06	ADGRG6	adhesion G protein-coupled receptor G6
ENSG00000227855	39.1219	-0.905373	0.178522	-5.0715	3.947e-07	4.98161e-06	DPY19L2P3	DPY19L2 pseudogene 3
ENSG00000139624	992.665	0.180657	0.0356351	5.06965	3.9855e-07	5.02716e-06	CERS5	ceramide synthase 5
ENSG00000244731	17.4898	-1.43099	0.282412	-5.06702	4.04088e-07	5.09392e-06	C4A	complement C4A (Rodgers blood group)
ENSG00000152784	235.316	0.797625	0.15746	5.06557	4.07171e-07	5.12966e-06	PRDM8	PR/SET domain 8
ENSG00000226935	8.60674	4.27561	0.844182	5.0648	4.08826e-07	5.14739e-06	LINC00161	long intergenic non-protein coding RNA 161
ENSG00000008710	2635.34	0.334903	0.0661341	5.064	4.10554e-07	5.16336e-06	PKD1	polycystin 1, transient receptor potential channel interacting
ENSG00000136448	2325.08	-0.188701	0.0372633	-5.06398	4.10592e-07	5.16336e-06	NMT1	N-myristoyltransferase 1
ENSG00000120833	106.121	-1.4391	0.284424	-5.05972	4.19882e-07	5.27699e-06	SOCS2	suppressor of cytokine signaling 2
ENSG00000076706	2534.45	0.888049	0.175527	5.05932	4.20745e-07	5.28463e-06	MCAM	melanoma cell adhesion molecule
ENSG00000114854	15.886	-1.69714	0.335585	-5.05727	4.25309e-07	5.33771e-06	TNNC1	troponin C1, slow skeletal and cardiac type
ENSG00000189306	1004.55	-0.227831	0.0450509	-5.05719	4.25485e-07	5.33771e-06	RRP7A	ribosomal RNA processing 7 homolog A
ENSG00000172795	417.228	-0.294628	0.05828	-5.05539	4.29507e-07	5.38492e-06	DCP2	decapping mRNA 2
ENSG00000165915	2134.6	0.328808	0.0650454	5.05505	4.3027e-07	5.39123e-06	SLC39A13	solute carrier family 39 member 13
ENSG00000158301	215.141	0.445943	0.088224	5.05467	4.31137e-07	5.39883e-06	GPRASP2	G protein-coupled receptor associated sorting protein 2
ENSG00000149256	188.807	1.32024	0.261214	5.05423	4.32135e-07	5.40807e-06	TENM4	teneurin transmembrane protein 4
ENSG00000101442	121.038	-0.402446	0.0796358	-5.05358	4.33616e-07	5.42333e-06	ACTR5	actin related protein 5
ENSG00000188641	496.807	1.52441	0.301671	5.05323	4.34392e-07	5.42977e-06	DPYD	dihydropyrimidine dehydrogenase
ENSG00000183801	28.1464	-2.29198	0.453588	-5.053	4.34914e-07	5.43303e-06	OLFML1	olfactomedin like 1
ENSG00000167767	65.4404	1.21698	0.240916	5.05147	4.38421e-07	5.47354e-06	KRT80	keratin 80
ENSG00000160208	1051.23	-0.236479	0.0468603	-5.04647	4.50037e-07	5.61519e-06	RRP1B	ribosomal RNA processing 1B
ENSG00000051523	2504.74	-0.927659	0.183828	-5.04635	4.50336e-07	5.61555e-06	CYBA	cytochrome b-245 alpha chain
ENSG00000102974	694.692	-0.209506	0.0415237	-5.04545	4.52451e-07	5.63853e-06	CTCF	CCCTC-binding factor
ENSG00000128272	8251.09	-0.22897	0.0454055	-5.04278	4.58817e-07	5.71443e-06	ATF4	activating transcription factor 4
ENSG00000101935	584.525	-0.348811	0.0691751	-5.04244	4.59633e-07	5.72117e-06	AMMECR1	AMMECR nuclear protein 1
ENSG00000073417	442.305	0.34721	0.0688599	5.04226	4.60062e-07	5.72307e-06	PDE8A	phosphodiesterase 8A
ENSG00000077312	696.158	-0.359869	0.0713935	-5.04064	4.63973e-07	5.76786e-06	SNRPA	small nuclear ribonucleoprotein polypeptide A
ENSG00000110514	579.612	-0.273024	0.0541668	-5.04043	4.64496e-07	5.76786e-06	MADD	MAP kinase activating death domain
ENSG00000162923	2342.79	0.151806	0.0301169	5.04054	4.64222e-07	5.76786e-06	WDR26	WD repeat domain 26
ENSG00000077549	5671.1	0.151345	0.0300425	5.03768	4.71202e-07	5.84631e-06	CAPZB	capping actin protein of muscle Z-line subunit beta
ENSG00000150457	816.955	0.51571	0.102372	5.03761	4.71377e-07	5.84631e-06	LATS2	large tumor suppressor kinase 2
ENSG00000185033	585.302	-0.432981	0.0860072	-5.03424	4.79756e-07	5.94668e-06	SEMA4B	semaphorin 4B
ENSG00000135018	2976.96	0.115581	0.0229648	5.03299	4.8288e-07	5.98184e-06	UBQLN1	ubiquilin 1
ENSG00000152234	7956.39	-0.139283	0.0276818	-5.03157	4.8647e-07	6.0215e-06	ATP5F1A	ATP synthase F1 subunit alpha
ENSG00000213397	23.6439	1.73746	0.345318	5.0315	4.86662e-07	6.0215e-06	HAUS7	HAUS augmin like complex subunit 7
ENSG00000189056	41.9062	4.61776	0.917803	5.03132	4.87121e-07	6.02359e-06	RELN	reelin
ENSG00000137413	188.848	-0.377181	0.0749683	-5.0312	4.87415e-07	6.02364e-06	TAF8	TATA-box binding protein associated factor 8
ENSG00000138138	971.857	0.227236	0.0451681	5.03091	4.88166e-07	6.02933e-06	ATAD1	ATPase family AAA domain containing 1
ENSG00000181541	4.19304	3.94349	0.783871	5.03079	4.88469e-07	6.02949e-06	MAB21L2	mab-21 like 2
ENSG00000221955	3192	-2.49882	0.496914	-5.02867	4.93892e-07	6.0928e-06	SLC12A8	solute carrier family 12 member 8
ENSG00000124356	595.501	-0.267038	0.0531088	-5.02814	4.95267e-07	6.10614e-06	STAMBP	STAM binding protein
ENSG00000166526	479.689	-0.277036	0.0551097	-5.02699	4.98228e-07	6.139e-06	ZNF3	zinc finger protein 3
ENSG00000134532	102.501	-1.10204	0.219497	-5.02076	5.1467e-07	6.33783e-06	SOX5	SRY-box transcription factor 5
ENSG00000188647	936.526	0.280804	0.0559438	5.0194	5.18324e-07	6.37905e-06	PTAR1	protein prenyltransferase alpha subunit repeat containing 1
ENSG00000100504	1102.61	-0.535773	0.106763	-5.01836	5.21142e-07	6.40992e-06	PYGL	glycogen phosphorylase L
ENSG00000198952	1724.48	0.140253	0.0279542	5.01725	5.24164e-07	6.44327e-06	SMG5	SMG5 nonsense mediated mRNA decay factor
ENSG00000141858	452.649	-0.246662	0.0491701	-5.01649	5.26238e-07	6.46495e-06	SAMD1	sterile alpha motif domain containing 1
ENSG00000160207	33.9226	-0.942999	0.187987	-5.01631	5.26734e-07	6.4672e-06	HSF2BP	heat shock transcription factor 2 binding protein
ENSG00000175274	1340.81	-1.76641	0.352162	-5.0159	5.27855e-07	6.47714e-06	TP53I11	tumor protein p53 inducible protein 11
ENSG00000168884	671.958	-0.248501	0.0495484	-5.01532	5.29441e-07	6.49277e-06	TNIP2	TNFAIP3 interacting protein 2
ENSG00000221978	2611.85	0.263633	0.0525774	5.0142	5.32555e-07	6.5271e-06	CCNL2	cyclin L2
ENSG00000236333	39.424	1.11004	0.221419	5.01328	5.35105e-07	6.55448e-06	NA	NA
ENSG00000122126	1038.61	0.202018	0.0403131	5.01122	5.40859e-07	6.62106e-06	OCRL	OCRL inositol polyphosphate-5-phosphatase
ENSG00000164300	246.415	0.617412	0.123215	5.01083	5.41953e-07	6.63054e-06	SERINC5	serine incorporator 5
ENSG00000254531	72.0533	-0.615904	0.122964	-5.00881	5.47683e-07	6.69669e-06	FLJ20021	uncharacterized LOC90024
ENSG00000149582	172.407	0.835204	0.166814	5.00679	5.53453e-07	6.76327e-06	TMEM25	transmembrane protein 25
ENSG00000121281	555.812	0.275704	0.0550717	5.00627	5.54937e-07	6.77741e-06	ADCY7	adenylate cyclase 7
ENSG00000268894	15.3147	2.13626	0.426784	5.00547	5.5725e-07	6.80166e-06	PLCE1-AS1	PLCE1 antisense RNA 1
ENSG00000235863	28.3393	-0.957866	0.191395	-5.00466	5.596e-07	6.82633e-06	B3GALT4	beta-1,3-galactosyltransferase 4
ENSG00000155755	705.774	0.49077	0.0980651	5.00453	5.59975e-07	6.8269e-06	TMEM237	transmembrane protein 237
ENSG00000163964	361.875	-0.257522	0.0514839	-5.00199	5.67429e-07	6.91371e-06	PIGX	phosphatidylinositol glycan anchor biosynthesis class X
ENSG00000198355	802.616	-0.466616	0.0932945	-5.00154	5.68731e-07	6.92551e-06	PIM3	Pim-3 proto-oncogene, serine/threonine kinase
ENSG00000132003	95.146	0.741114	0.148243	4.99932	5.75343e-07	7.00191e-06	ZSWIM4	zinc finger SWIM-type containing 4
ENSG00000130338	404.349	0.269348	0.0538939	4.99775	5.80038e-07	7.05492e-06	TULP4	TUB like protein 4
ENSG00000119787	576.431	-0.257352	0.0515061	-4.99654	5.83691e-07	7.09247e-06	ATL2	atlastin GTPase 2
ENSG00000183722	795.125	0.365811	0.0732135	4.9965	5.83808e-07	7.09247e-06	LHFPL6	LHFPL tetraspan subfamily member 6
ENSG00000107819	1057.74	0.165374	0.0331049	4.99545	5.87e-07	7.12707e-06	SFXN3	sideroflexin 3
ENSG00000150636	66.484	-1.07941	0.216119	-4.99451	5.89848e-07	7.15747e-06	CCDC102B	coiled-coil domain containing 102B
ENSG00000154529	13.3927	2.62941	0.526519	4.99395	5.91572e-07	7.1742e-06	CNTNAP3B	contactin associated protein family member 3B
ENSG00000182492	4843.1	1.90278	0.38109	4.993	5.94493e-07	7.20541e-06	BGN	biglycan
ENSG00000144647	147.513	0.404361	0.0810071	4.99167	5.98583e-07	7.25075e-06	POMGNT2	protein O-linked mannose N-acetylglucosaminyltransferase 2 (beta 1,4-)
ENSG00000132535	425.646	0.309361	0.0619859	4.99083	6.0121e-07	7.27832e-06	DLG4	discs large MAGUK scaffold protein 4
ENSG00000113441	806.927	0.344486	0.0690269	4.99061	6.01904e-07	7.28248e-06	LNPEP	leucyl and cystinyl aminopeptidase
ENSG00000167658	45931.2	-0.222587	0.0446041	-4.99027	6.02939e-07	7.29075e-06	EEF2	eukaryotic translation elongation factor 2
ENSG00000167900	1156.39	-0.488713	0.0979561	-4.9891	6.06619e-07	7.33098e-06	TK1	thymidine kinase 1
ENSG00000123739	297.334	0.331829	0.066558	4.98556	6.17815e-07	7.46194e-06	PLA2G12A	phospholipase A2 group XIIA
ENSG00000165813	389.91	0.345582	0.0693256	4.9849	6.19927e-07	7.4831e-06	CCDC186	coiled-coil domain containing 186
ENSG00000130517	519.023	0.236881	0.0475253	4.98432	6.21813e-07	7.49982e-06	PGPEP1	pyroglutamyl-peptidase I
ENSG00000276043	1343.96	-0.402828	0.0808203	-4.98425	6.22035e-07	7.49982e-06	UHRF1	ubiquitin like with PHD and ring finger domains 1
ENSG00000135823	532.095	0.677181	0.135945	4.98127	6.31684e-07	7.61174e-06	STX6	syntaxin 6
ENSG00000064687	220.252	-1.19696	0.240298	-4.98115	6.32082e-07	7.61211e-06	ABCA7	ATP binding cassette subfamily A member 7
ENSG00000183527	661.191	-0.242151	0.0486245	-4.98002	6.35765e-07	7.65204e-06	PSMG1	proteasome assembly chaperone 1
ENSG00000135535	6344.38	0.100961	0.0202801	4.97836	6.41266e-07	7.71377e-06	CD164	CD164 molecule
ENSG00000066117	855.759	-0.187687	0.0377161	-4.97631	6.48064e-07	7.79102e-06	SMARCD1	SWI/SNF related, matrix associated, actin dependent regulator of chromatin, subfamily d, member 1
ENSG00000110076	24.1525	-1.4183	0.285067	-4.97534	6.51346e-07	7.82595e-06	NRXN2	neurexin 2
ENSG00000130175	6436.82	-0.203657	0.0409355	-4.97506	6.52287e-07	7.83273e-06	PRKCSH	protein kinase C substrate 80K-H
ENSG00000169515	669.58	-0.663594	0.133392	-4.97478	6.53201e-07	7.83917e-06	CCDC8	coiled-coil domain containing 8
ENSG00000169403	7.28251	-2.00394	0.403024	-4.97226	6.61768e-07	7.93739e-06	PTAFR	platelet activating factor receptor
ENSG00000103365	799.338	-0.445436	0.0896165	-4.97047	6.67925e-07	8.00661e-06	GGA2	golgi associated, gamma adaptin ear containing, ARF binding protein 2
ENSG00000139645	2530.53	0.183892	0.0370006	4.96998	6.69585e-07	8.02189e-06	ANKRD52	ankyrin repeat domain 52
ENSG00000237125	756.975	-3.26651	0.657301	-4.96958	6.70995e-07	8.03414e-06	HAND2-AS1	HAND2 antisense RNA 1
ENSG00000100767	54.3212	0.810963	0.163195	4.96929	6.71974e-07	8.04123e-06	PAPLN	papilin, proteoglycan like sulfated glycoprotein
ENSG00000110324	2.66753	-4.12824	0.83132	-4.96589	6.83863e-07	8.17878e-06	IL10RA	interleukin 10 receptor subunit alpha
ENSG00000137269	387.683	-1.19622	0.240895	-4.96572	6.84456e-07	8.18116e-06	LRRC1	leucine rich repeat containing 1
ENSG00000173068	890.82	-0.198136	0.039911	-4.96444	6.88989e-07	8.23061e-06	BNC2	basonuclin 2
ENSG00000166851	795.037	-0.469532	0.0945917	-4.96377	6.91365e-07	8.25424e-06	PLK1	polo like kinase 1
ENSG00000183439	29.6339	-1.31132	0.264185	-4.96363	6.91862e-07	8.25542e-06	TRIM61	tripartite motif containing 61
ENSG00000129173	54.4317	-1.17503	0.236743	-4.96333	6.92948e-07	8.26364e-06	E2F8	E2F transcription factor 8
ENSG00000163638	275.317	-1.70771	0.344264	-4.96046	7.03251e-07	8.38169e-06	ADAMTS9	ADAM metallopeptidase with thrombospondin type 1 motif 9
ENSG00000143369	991.022	1.0881	0.219414	4.9591	7.08208e-07	8.43593e-06	ECM1	extracellular matrix protein 1
ENSG00000100216	1087.79	-0.203212	0.0409794	-4.95889	7.08969e-07	8.44015e-06	TOMM22	translocase of outer mitochondrial membrane 22
ENSG00000163069	2494.4	0.181135	0.0365335	4.95804	7.12073e-07	8.47224e-06	SGCB	sarcoglycan beta
ENSG00000144848	1004.45	-0.182183	0.0367482	-4.95759	7.13725e-07	8.48703e-06	ATG3	autophagy related 3
ENSG00000158156	293.171	-0.272601	0.0549893	-4.95735	7.14605e-07	8.49263e-06	XKR8	XK related 8
ENSG00000138593	1195.46	0.403835	0.0814848	4.95595	7.19773e-07	8.54916e-06	SECISBP2L	SECIS binding protein 2 like
ENSG00000140990	937.719	-0.239449	0.0483257	-4.95489	7.23701e-07	8.5909e-06	NDUFB10	NADH:ubiquinone oxidoreductase subunit B10
ENSG00000003393	712.165	0.211334	0.042658	4.95416	7.26421e-07	8.61826e-06	ALS2	alsin Rho guanine nucleotide exchange factor ALS2
ENSG00000113272	327.9	-0.267303	0.0539735	-4.95249	7.32704e-07	8.68783e-06	THG1L	tRNA-histidine guanylyltransferase 1 like
ENSG00000163694	169.799	-1.69522	0.342328	-4.95204	7.34399e-07	8.70296e-06	RBM47	RNA binding motif protein 47
ENSG00000100225	1284.98	-0.257785	0.0520687	-4.95086	7.38857e-07	8.7508e-06	FBXO7	F-box protein 7
ENSG00000157106	1751.32	0.169135	0.0341734	4.94931	7.44773e-07	8.81583e-06	SMG1	SMG1 nonsense mediated mRNA decay associated PI3K related kinase
ENSG00000103202	2092.82	-0.218459	0.0441752	-4.94529	7.60323e-07	8.99477e-06	NME4	NME/NM23 nucleoside diphosphate kinase 4
ENSG00000198795	93.6694	1.68768	0.341313	4.94468	7.62707e-07	9.01784e-06	ZNF521	zinc finger protein 521
ENSG00000104205	96.9105	0.685881	0.138781	4.9422	7.72454e-07	9.12788e-06	SGK3	serum/glucocorticoid regulated kinase family member 3
ENSG00000130720	277.275	-0.518484	0.105009	-4.93754	7.91146e-07	9.34345e-06	FIBCD1	fibrinogen C domain containing 1
ENSG00000123064	1036.87	-0.196711	0.0398444	-4.93697	7.93449e-07	9.36531e-06	DDX54	DEAD-box helicase 54
ENSG00000116954	392.6	0.258938	0.0524554	4.93634	7.9603e-07	9.39044e-06	RRAGC	Ras related GTP binding C
ENSG00000171659	4.67345	-2.58848	0.524596	-4.93423	8.04657e-07	9.48682e-06	GPR34	G protein-coupled receptor 34
ENSG00000120658	78.7648	-1.09629	0.222209	-4.93361	8.07224e-07	9.51168e-06	ENOX1	ecto-NOX disulfide-thiol exchanger 1
ENSG00000198242	3866.98	-0.259173	0.0525657	-4.93047	8.20329e-07	9.66062e-06	RPL23A	ribosomal protein L23a
ENSG00000090659	2.36479	-3.99825	0.811545	-4.92671	8.36257e-07	9.83704e-06	CD209	CD209 molecule
ENSG00000196159	531.93	0.363143	0.0737083	4.92677	8.36022e-07	9.83704e-06	FAT4	FAT atypical cadherin 4
ENSG00000003436	1491.63	-0.59238	0.120257	-4.92596	8.39475e-07	9.8693e-06	TFPI	tissue factor pathway inhibitor
ENSG00000058063	1274.6	0.265555	0.0539241	4.92461	8.4527e-07	9.9318e-06	ATP11B	ATPase phospholipid transporting 11B (putative)
ENSG00000102034	1043.66	-0.411129	0.0834892	-4.92433	8.46494e-07	9.94056e-06	ELF4	E74 like ETS transcription factor 4
ENSG00000087263	1035.22	0.162081	0.0329263	4.92255	8.54233e-07	1.00258e-05	OGFOD1	2-oxoglutarate and iron dependent oxygenase domain containing 1
ENSG00000164045	226.822	-0.388661	0.0789572	-4.92242	8.54785e-07	1.00266e-05	CDC25A	cell division cycle 25A
ENSG00000120733	904.153	-0.214827	0.0436476	-4.92186	8.57266e-07	1.005e-05	KDM3B	lysine demethylase 3B
ENSG00000158467	175.038	0.480163	0.0976049	4.91945	8.67865e-07	1.01685e-05	AHCYL2	adenosylhomocysteinase like 2
ENSG00000061918	75.8375	-0.912267	0.185467	-4.91876	8.70936e-07	1.01987e-05	GUCY1B1	guanylate cyclase 1 soluble subunit beta 1
ENSG00000159231	68.6496	0.96582	0.19638	4.91813	8.73763e-07	1.02261e-05	CBR3	carbonyl reductase 3
ENSG00000145782	1042.39	0.17898	0.0363964	4.91751	8.76538e-07	1.02528e-05	ATG12	autophagy related 12
ENSG00000154309	138.176	-0.590283	0.120079	-4.91579	8.8423e-07	1.03369e-05	DISP1	dispatched RND transporter family member 1
ENSG00000101605	23.9631	1.14447	0.232837	4.91532	8.86356e-07	1.0356e-05	MYOM1	myomesin 1
ENSG00000128789	529.464	-0.20251	0.0412341	-4.91123	9.0508e-07	1.05675e-05	PSMG2	proteasome assembly chaperone 2
ENSG00000144566	1127.67	0.160916	0.0327654	4.91114	9.05483e-07	1.05675e-05	RAB5A	RAB5A, member RAS oncogene family
ENSG00000134146	94.9437	-0.479203	0.097633	-4.90821	9.1913e-07	1.07208e-05	DPH6	diphthamine biosynthesis 6
ENSG00000230615	20.1641	1.24434	0.253711	4.90457	9.36306e-07	1.0915e-05	NA	NA
ENSG00000101365	1059.12	-0.216634	0.0441945	-4.90183	9.49493e-07	1.10625e-05	IDH3B	isocitrate dehydrogenase (NAD(+)) 3 non-catalytic subunit beta
ENSG00000168237	89.9954	-0.492524	0.10048	-4.90172	9.50034e-07	1.10626e-05	GLYCTK	glycerate kinase
ENSG00000229847	12.557	-2.28752	0.466722	-4.90126	9.52258e-07	1.10823e-05	EMX2OS	EMX2 opposite strand/antisense RNA
ENSG00000145022	737.311	0.336529	0.0686989	4.89861	9.65154e-07	1.12261e-05	TCTA	T cell leukemia translocation altered
ENSG00000188690	831.892	0.180687	0.036906	4.89586	9.78776e-07	1.13781e-05	UROS	uroporphyrinogen III synthase
ENSG00000137501	273.99	-0.99635	0.203565	-4.89451	9.85516e-07	1.14501e-05	SYTL2	synaptotagmin like 2
ENSG00000075340	5.72361	-2.41691	0.493822	-4.89428	9.86656e-07	1.14569e-05	ADD2	adducin 2
ENSG00000177045	129.355	-0.409635	0.0837024	-4.89394	9.8837e-07	1.14704e-05	SIX5	SIX homeobox 5
ENSG00000072310	1130.69	-0.60038	0.122789	-4.8895	1.0109e-06	1.17253e-05	SREBF1	sterol regulatory element binding transcription factor 1
ENSG00000156052	1445.02	0.314797	0.0643953	4.88851	1.01601e-06	1.1778e-05	GNAQ	G protein subunit alpha q
ENSG00000025293	860.576	0.464673	0.0950832	4.88702	1.02374e-06	1.1861e-05	PHF20	PHD finger protein 20
ENSG00000100997	922.845	0.23544	0.0481813	4.88653	1.02626e-06	1.18836e-05	ABHD12	abhydrolase domain containing 12, lysophospholipase
ENSG00000167842	298.369	-0.283882	0.0580995	-4.88613	1.02835e-06	1.19011e-05	MIS12	MIS12 kinetochore complex component
ENSG00000106355	527.978	-0.356262	0.0729151	-4.88598	1.02913e-06	1.19035e-05	LSM5	LSM5 homolog, U6 small nuclear RNA and mRNA degradation associated
ENSG00000134463	78.2011	-0.705658	0.144463	-4.88469	1.03589e-06	1.1975e-05	ECHDC3	enoyl-CoA hydratase domain containing 3
ENSG00000179833	861.937	0.735818	0.150683	4.88322	1.04368e-06	1.20583e-05	SERTAD2	SERTA domain containing 2
ENSG00000116898	989.826	-0.24772	0.0507381	-4.88232	1.04845e-06	1.21068e-05	MRPS15	mitochondrial ribosomal protein S15
ENSG00000167851	2.677	-4.27998	0.876769	-4.88154	1.05263e-06	1.21482e-05	CD300A	CD300a molecule
ENSG00000141994	276.419	-0.332683	0.0681753	-4.87981	1.06188e-06	1.22414e-05	DUS3L	dihydrouridine synthase 3 like
ENSG00000284600	19.132	1.1318	0.231935	4.87982	1.06182e-06	1.22414e-05	NA	NA
ENSG00000247077	594.257	-0.272426	0.0558877	-4.87452	1.09074e-06	1.25671e-05	PGAM5	PGAM family member 5, mitochondrial serine/threonine protein phosphatase
ENSG00000231574	6.06883	2.4094	0.494298	4.8744	1.09139e-06	1.25677e-05	LINC02015	long intergenic non-protein coding RNA 2015
ENSG00000068971	381.102	0.27155	0.0557325	4.87237	1.10266e-06	1.26904e-05	PPP2R5B	protein phosphatase 2 regulatory subunit B'beta
ENSG00000171863	9095.27	-0.249889	0.0512956	-4.87154	1.10731e-06	1.27368e-05	RPS7	ribosomal protein S7
ENSG00000102385	36.3672	1.85258	0.380318	4.87114	1.10956e-06	1.27556e-05	DRP2	dystrophin related protein 2
ENSG00000158186	1184.12	0.328378	0.0674168	4.87087	1.11108e-06	1.27661e-05	MRAS	muscle RAS oncogene homolog
ENSG00000006634	278.895	-0.389375	0.0799629	-4.86944	1.11915e-06	1.28516e-05	DBF4	DBF4 zinc finger
ENSG00000175893	436.256	0.239906	0.0492729	4.86891	1.12214e-06	1.28788e-05	ZDHHC21	zinc finger DHHC-type palmitoyltransferase 21
ENSG00000111859	485.647	1.24934	0.256686	4.8672	1.13193e-06	1.2984e-05	NEDD9	neural precursor cell expressed, developmentally down-regulated 9
ENSG00000004779	1090.49	-0.408776	0.0839914	-4.86688	1.13373e-06	1.2996e-05	NDUFAB1	NADH:ubiquinone oxidoreductase subunit AB1
ENSG00000108395	861.791	0.343182	0.0705149	4.8668	1.13422e-06	1.2996e-05	TRIM37	tripartite motif containing 37
ENSG00000121440	1366.79	-0.914019	0.187833	-4.86612	1.13813e-06	1.30336e-05	PDZRN3	PDZ domain containing ring finger 3
ENSG00000130204	1610.54	-0.207965	0.0427566	-4.86393	1.15078e-06	1.31712e-05	TOMM40	translocase of outer mitochondrial membrane 40
ENSG00000040275	1016.29	0.398645	0.0819636	4.86368	1.15221e-06	1.31803e-05	SPDL1	spindle apparatus coiled-coil protein 1
ENSG00000176624	930.636	0.164558	0.0338375	4.8632	1.15503e-06	1.32052e-05	MEX3C	mex-3 RNA binding family member C
ENSG00000167642	92.6631	-0.853767	0.175639	-4.86092	1.16841e-06	1.33509e-05	SPINT2	serine peptidase inhibitor, Kunitz type 2
ENSG00000033867	1280.24	0.424468	0.08736	4.85884	1.18076e-06	1.34846e-05	SLC4A7	solute carrier family 4 member 7
ENSG00000237550	1686.65	-0.312771	0.0643822	-4.85804	1.18552e-06	1.35315e-05	RPL9P8	ribosomal protein L9 pseudogene 8
ENSG00000120686	2154.9	0.288975	0.0595241	4.85475	1.20537e-06	1.37505e-05	UFM1	ubiquitin fold modifier 1
ENSG00000124875	923.775	1.94661	0.40099	4.85452	1.20681e-06	1.37594e-05	CXCL6	C-X-C motif chemokine ligand 6
ENSG00000166326	2194.42	0.158537	0.0326659	4.85331	1.2142e-06	1.3836e-05	TRIM44	tripartite motif containing 44
ENSG00000174099	3692.3	0.497464	0.102596	4.84877	1.24228e-06	1.41483e-05	MSRB3	methionine sulfoxide reductase B3
ENSG00000101361	2095.98	-0.16178	0.0333996	-4.84378	1.2739e-06	1.45004e-05	NOP56	NOP56 ribonucleoprotein
ENSG00000262576	64.0374	0.660995	0.136512	4.84202	1.28527e-06	1.46218e-05	PCDHGA4	protocadherin gamma subfamily A, 4
ENSG00000149823	849.043	-0.285942	0.059068	-4.8409	1.29255e-06	1.46966e-05	VPS51	VPS51 subunit of GARP complex
ENSG00000170734	534.162	0.325532	0.0672566	4.84015	1.29738e-06	1.47435e-05	POLH	DNA polymerase eta
ENSG00000139793	2251.73	-0.27083	0.0559605	-4.83966	1.30059e-06	1.47718e-05	MBNL2	muscleblind like splicing regulator 2
ENSG00000187079	4499.27	-0.241147	0.0498333	-4.83908	1.3044e-06	1.4807e-05	TEAD1	TEA domain transcription factor 1
ENSG00000162928	561.225	0.256978	0.0531059	4.83897	1.30513e-06	1.48072e-05	PEX13	peroxisomal biogenesis factor 13
ENSG00000104450	86.6167	0.642477	0.132818	4.83727	1.31634e-06	1.49262e-05	SPAG1	sperm associated antigen 1
ENSG00000144115	182.345	-1.55256	0.321034	-4.83614	1.32386e-06	1.50033e-05	THNSL2	threonine synthase like 2
ENSG00000185483	820.135	1.44866	0.299626	4.8349	1.33213e-06	1.50888e-05	ROR1	receptor tyrosine kinase like orphan receptor 1
ENSG00000157303	7.01052	-2.09088	0.432504	-4.83436	1.33575e-06	1.51215e-05	SUSD3	sushi domain containing 3
ENSG00000111684	145.889	-0.389755	0.0806333	-4.83368	1.34034e-06	1.51652e-05	LPCAT3	lysophosphatidylcholine acyltransferase 3
ENSG00000274602	145.319	-0.380775	0.0787853	-4.83308	1.34437e-06	1.52025e-05	PI4KAP1	phosphatidylinositol 4-kinase alpha pseudogene 1
ENSG00000035681	821.222	-0.182575	0.0377815	-4.83238	1.34911e-06	1.52478e-05	NSMAF	neutral sphingomyelinase activation associated factor
ENSG00000163933	487.169	-0.233732	0.0483707	-4.83209	1.35105e-06	1.52572e-05	RFT1	RFT1 homolog
ENSG00000169919	501.353	-0.258845	0.0535685	-4.83204	1.35141e-06	1.52572e-05	GUSB	glucuronidase beta
ENSG00000204176	41.1354	-1.05487	0.218321	-4.83172	1.3536e-06	1.52737e-05	SYT15	synaptotagmin 15
ENSG00000183751	679.037	-0.254261	0.0526474	-4.8295	1.36876e-06	1.54363e-05	TBL3	transducin beta like 3
ENSG00000169193	101.387	0.463417	0.0959671	4.82891	1.3728e-06	1.54734e-05	CCDC126	coiled-coil domain containing 126
ENSG00000068323	1704.67	0.252989	0.0523972	4.82829	1.37711e-06	1.55136e-05	TFE3	transcription factor binding to IGHM enhancer 3
ENSG00000080608	1303.59	-0.271897	0.0563213	-4.8276	1.38186e-06	1.55586e-05	PUM3	pumilio RNA binding family member 3
ENSG00000156869	166.109	-0.367875	0.0762064	-4.82735	1.38365e-06	1.55703e-05	FRRS1	ferric chelate reductase 1
ENSG00000172345	98.5553	-0.820525	0.169989	-4.82694	1.3865e-06	1.5594e-05	STARD5	StAR related lipid transfer domain containing 5
ENSG00000155099	331.836	0.378023	0.0783395	4.82544	1.39693e-06	1.57028e-05	PIP4P2	phosphatidylinositol-4,5-bisphosphate 4-phosphatase 2
ENSG00000177463	635.252	0.285494	0.0591727	4.82477	1.40167e-06	1.57475e-05	NR2C2	nuclear receptor subfamily 2 group C member 2
ENSG00000122140	388.284	-0.274557	0.0569205	-4.82351	1.4105e-06	1.58297e-05	MRPS2	mitochondrial ribosomal protein S2
ENSG00000241749	57.7772	2.15669	0.447115	4.82357	1.4101e-06	1.58297e-05	RPSAP52	ribosomal protein SA pseudogene 52
ENSG00000187867	29.358	-1.31565	0.272859	-4.82171	1.42336e-06	1.59653e-05	PALM3	paralemmin 3
ENSG00000055208	1119.89	0.24765	0.0513859	4.81943	1.43971e-06	1.614e-05	TAB2	TGF-beta activated kinase 1 (MAP3K7) binding protein 2
ENSG00000147601	587.957	-0.244814	0.0508033	-4.81886	1.44384e-06	1.61775e-05	TERF1	telomeric repeat binding factor 1
ENSG00000118777	579.877	-2.03736	0.422834	-4.81834	1.44759e-06	1.62108e-05	ABCG2	ATP binding cassette subfamily G member 2 (Junior blood group)
ENSG00000137161	959.83	-0.222155	0.0461081	-4.81813	1.44909e-06	1.62189e-05	CNPY3	canopy FGF signaling regulator 3
ENSG00000163053	49.5262	-0.988789	0.205228	-4.81801	1.45e-06	1.62203e-05	SLC16A14	solute carrier family 16 member 14
ENSG00000175489	3.46589	-3.8641	0.802172	-4.81704	1.457e-06	1.62899e-05	LRRC25	leucine rich repeat containing 25
ENSG00000269858	66.6305	0.521831	0.108335	4.81683	1.45856e-06	1.62986e-05	EGLN2	egl-9 family hypoxia inducible factor 2
ENSG00000168461	2176.98	-0.69567	0.144465	-4.81549	1.46839e-06	1.63995e-05	RAB31	RAB31, member RAS oncogene family
ENSG00000142583	37.3589	-1.1214	0.232888	-4.81521	1.47043e-06	1.64135e-05	SLC2A5	solute carrier family 2 member 5
ENSG00000142627	1834.4	0.649615	0.134935	4.81427	1.47737e-06	1.64821e-05	EPHA2	EPH receptor A2
ENSG00000113732	2882.2	0.230516	0.0478852	4.81393	1.47987e-06	1.65011e-05	ATP6V0E1	ATPase H+ transporting V0 subunit e1
ENSG00000166971	312.579	0.281911	0.0585856	4.81195	1.49462e-06	1.66567e-05	AKTIP	AKT interacting protein
ENSG00000175137	894.431	0.394416	0.081979	4.81118	1.50044e-06	1.67125e-05	SH3BP5L	SH3 binding domain protein 5 like
ENSG00000168310	351.207	-0.374271	0.0777984	-4.81078	1.50339e-06	1.67364e-05	IRF2	interferon regulatory factor 2
ENSG00000167528	464.226	-1.38167	0.287264	-4.80978	1.51099e-06	1.6812e-05	ZNF641	zinc finger protein 641
ENSG00000169762	284.699	0.314185	0.0653407	4.80841	1.52132e-06	1.69179e-05	TAPT1	transmembrane anterior posterior transformation 1
ENSG00000149313	723.065	-0.23962	0.0498356	-4.80821	1.52285e-06	1.69258e-05	AASDHPPT	aminoadipate-semialdehyde dehydrogenase-phosphopantetheinyl transferase
ENSG00000158560	18.5586	1.34646	0.28025	4.80448	1.55154e-06	1.72355e-05	DYNC1I1	dynein cytoplasmic 1 intermediate chain 1
ENSG00000077063	4.962	3.06362	0.637697	4.8042	1.55374e-06	1.72506e-05	CTTNBP2	cortactin binding protein 2
ENSG00000119514	443.266	-2.91944	0.607714	-4.80397	1.55553e-06	1.72613e-05	GALNT12	polypeptide N-acetylgalactosaminyltransferase 12
ENSG00000164897	736.563	-0.298659	0.0621938	-4.80207	1.57033e-06	1.74163e-05	TMUB1	transmembrane and ubiquitin like domain containing 1
ENSG00000115380	6884.73	1.99137	0.414778	4.80104	1.57844e-06	1.74968e-05	EFEMP1	EGF containing fibulin extracellular matrix protein 1
ENSG00000163660	992.177	0.324824	0.0676666	4.80035	1.58386e-06	1.75476e-05	CCNL1	cyclin L1
ENSG00000148288	117.769	-1.5041	0.313383	-4.79957	1.59009e-06	1.75978e-05	GBGT1	globoside alpha-1,3-N-acetylgalactosaminyltransferase 1 (FORS blood group)
ENSG00000184508	110.223	-0.452039	0.0941814	-4.79966	1.58932e-06	1.75978e-05	HDDC3	HD domain containing 3
ENSG00000145246	1237.36	0.419238	0.0873704	4.7984	1.5994e-06	1.76914e-05	ATP10D	ATPase phospholipid transporting 10D (putative)
ENSG00000178982	1319.99	-0.174361	0.036344	-4.79751	1.60654e-06	1.77609e-05	EIF3K	eukaryotic translation initiation factor 3 subunit K
ENSG00000272620	54.7742	-1.46649	0.305717	-4.79688	1.61153e-06	1.78066e-05	AFAP1-AS1	AFAP1 antisense RNA 1
ENSG00000155380	2509.61	0.296736	0.061875	4.79574	1.62078e-06	1.78993e-05	SLC16A1	solute carrier family 16 member 1
ENSG00000115170	1000.97	0.237064	0.0494423	4.79475	1.62876e-06	1.79778e-05	ACVR1	activin A receptor type 1
ENSG00000166454	787.27	0.192261	0.0401147	4.79277	1.64491e-06	1.81464e-05	ATMIN	ATM interactor
ENSG00000176438	323.281	-0.467984	0.0976971	-4.79015	1.66653e-06	1.83752e-05	SYNE3	spectrin repeat containing nuclear envelope family member 3
ENSG00000148498	810.59	-0.245014	0.0511546	-4.78969	1.6704e-06	1.84081e-05	PARD3	par-3 family cell polarity regulator
ENSG00000085760	638.216	-0.226678	0.0473478	-4.7875	1.6887e-06	1.85999e-05	MTIF2	mitochondrial translational initiation factor 2
ENSG00000100345	48173.2	0.414597	0.0866221	4.78628	1.69903e-06	1.86939e-05	MYH9	myosin heavy chain 9
ENSG00000149311	1100.53	0.184991	0.03865	4.78631	1.69873e-06	1.86939e-05	ATM	ATM serine/threonine kinase
ENSG00000149201	75.6662	1.55521	0.324965	4.78579	1.70316e-06	1.87294e-05	CCDC81	coiled-coil domain containing 81
ENSG00000185760	372.578	-0.798444	0.16689	-4.78426	1.71616e-06	1.88623e-05	KCNQ5	potassium voltage-gated channel subfamily Q member 5
ENSG00000128309	833.321	-0.457046	0.095538	-4.78391	1.71915e-06	1.88852e-05	MPST	mercaptopyruvate sulfurtransferase
ENSG00000182168	32.2909	3.09108	0.646279	4.7829	1.72788e-06	1.89711e-05	UNC5C	unc-5 netrin receptor C
ENSG00000166035	11.4174	-1.42501	0.297949	-4.78272	1.72936e-06	1.89772e-05	LIPC	lipase C, hepatic type
ENSG00000128340	299.877	0.75106	0.157146	4.77937	1.75847e-06	1.92865e-05	RAC2	Rac family small GTPase 2
ENSG00000112769	2341.63	0.711178	0.148817	4.77887	1.76284e-06	1.93242e-05	LAMA4	laminin subunit alpha 4
ENSG00000102781	825.919	0.363698	0.0761109	4.77852	1.76589e-06	1.93474e-05	KATNAL1	katanin catalytic subunit A1 like 1
ENSG00000005339	1235.51	-0.251047	0.052541	-4.77811	1.76952e-06	1.93769e-05	CREBBP	CREB binding protein
ENSG00000156411	1348.55	-0.369203	0.0772973	-4.77639	1.78466e-06	1.95325e-05	ATP5MPL	ATP synthase membrane subunit 6.8PL
ENSG00000196440	328.935	-0.27212	0.056998	-4.7742	1.80426e-06	1.97366e-05	ARMCX4	armadillo repeat containing X-linked 4
ENSG00000128534	380.643	-0.331956	0.0695407	-4.77355	1.81007e-06	1.97793e-05	LSM8	LSM8 homolog, U6 small nuclear RNA associated
ENSG00000197147	16.2335	1.43033	0.299632	4.77364	1.8093e-06	1.97793e-05	LRRC8B	leucine rich repeat containing 8 VRAC subunit B
ENSG00000050555	30.7494	-2.67087	0.559531	-4.77341	1.81133e-06	1.97827e-05	LAMC3	laminin subunit gamma 3
ENSG00000145284	82.4805	1.16628	0.244359	4.7728	1.81683e-06	1.98323e-05	SCD5	stearoyl-CoA desaturase 5
ENSG00000008086	128.076	0.520422	0.109099	4.77019	1.84053e-06	2.00804e-05	CDKL5	cyclin dependent kinase like 5
ENSG00000153046	580.284	-0.605123	0.126868	-4.76969	1.84513e-06	2.01201e-05	CDYL	chromodomain Y like
ENSG00000141030	1147.87	-0.1428	0.0299671	-4.76522	1.88648e-06	2.05602e-05	COPS3	COP9 signalosome subunit 3
ENSG00000198774	17.9915	3.08603	0.648023	4.76222	1.91476e-06	2.08575e-05	RASSF9	Ras association domain family member 9
ENSG00000095203	70.5319	4.43635	0.931752	4.7613	1.92345e-06	2.09411e-05	EPB41L4B	erythrocyte membrane protein band 4.1 like 4B
ENSG00000187325	499.429	-0.315326	0.0662325	-4.76089	1.92746e-06	2.09737e-05	TAF9B	TATA-box binding protein associated factor 9b
ENSG00000181404	112.135	-0.484781	0.101873	-4.75869	1.94852e-06	2.11918e-05	WASHC1	WASH complex subunit 1
ENSG00000090975	263.642	-0.463245	0.0974292	-4.75468	1.98756e-06	2.16051e-05	PITPNM2	phosphatidylinositol transfer protein membrane associated 2
ENSG00000063241	604.572	0.228702	0.0481021	4.75451	1.98927e-06	2.16123e-05	ISOC2	isochorismatase domain containing 2
ENSG00000124813	376.716	-0.676054	0.142197	-4.75435	1.99087e-06	2.16185e-05	RUNX2	RUNX family transcription factor 2
ENSG00000128274	249.405	-0.475995	0.100127	-4.7539	1.99525e-06	2.16547e-05	A4GALT	alpha 1,4-galactosyltransferase (P blood group)
ENSG00000161681	49.1601	1.67343	0.352179	4.75164	2.01769e-06	2.18868e-05	SHANK1	SH3 and multiple ankyrin repeat domains 1
ENSG00000229373	9.30082	1.75845	0.370141	4.75075	2.02667e-06	2.19727e-05	LINC00452	long intergenic non-protein coding RNA 452
ENSG00000178562	4.14826	-3.03351	0.63864	-4.74995	2.03466e-06	2.20479e-05	CD28	CD28 molecule
ENSG00000133895	522.864	-0.276073	0.058125	-4.74964	2.03783e-06	2.20706e-05	MEN1	menin 1
ENSG00000129691	1105.21	-0.171349	0.0360963	-4.74701	2.06445e-06	2.23473e-05	ASH2L	ASH2 like, histone lysine methyltransferase complex subunit
ENSG00000053747	58.7453	-0.888952	0.187277	-4.74672	2.06744e-06	2.2368e-05	LAMA3	laminin subunit alpha 3
ENSG00000163947	702.948	-1.31224	0.276458	-4.74661	2.06852e-06	2.2368e-05	ARHGEF3	Rho guanine nucleotide exchange factor 3
ENSG00000125965	65.7822	1.3586	0.286295	4.74546	2.08033e-06	2.2484e-05	GDF5	growth differentiation factor 5
ENSG00000112139	288.72	1.11434	0.234845	4.74498	2.08528e-06	2.25258e-05	MDGA1	MAM domain containing glycosylphosphatidylinositol anchor 1
ENSG00000108953	10415.4	-0.162889	0.0343301	-4.74479	2.08724e-06	2.25352e-05	YWHAE	tyrosine 3-monooxygenase/tryptophan 5-monooxygenase activation protein epsilon
ENSG00000142102	307.965	-0.409845	0.0863826	-4.74454	2.08985e-06	2.25517e-05	PGGHG	protein-glucosylgalactosylhydroxylysine glucosidase
ENSG00000171798	51.521	-2.08927	0.440458	-4.7434	2.10156e-06	2.26663e-05	KNDC1	kinase non-catalytic C-lobe domain containing 1
ENSG00000131069	415.904	-0.272364	0.0574692	-4.7393	2.1446e-06	2.31185e-05	ACSS2	acyl-CoA synthetase short chain family member 2
ENSG00000164118	249.504	-0.475377	0.100329	-4.73815	2.15674e-06	2.32373e-05	CEP44	centrosomal protein 44
ENSG00000123908	925.582	0.207945	0.0439013	4.73665	2.17276e-06	2.33977e-05	AGO2	argonaute RISC catalytic component 2
ENSG00000140598	434.234	0.252686	0.0533601	4.73549	2.18522e-06	2.35197e-05	EFL1	elongation factor like GTPase 1
ENSG00000138119	9054.52	0.341194	0.0720561	4.73512	2.18925e-06	2.35427e-05	MYOF	myoferlin
ENSG00000196104	10.4524	3.47433	0.733743	4.73509	2.18963e-06	2.35427e-05	SPOCK3	SPARC (osteonectin), cwcv and kazal like domains proteoglycan 3
ENSG00000067191	118.654	0.422496	0.0892367	4.73456	2.1953e-06	2.35916e-05	CACNB1	calcium voltage-gated channel auxiliary subunit beta 1
ENSG00000132872	3.28244	-3.98916	0.842594	-4.73438	2.19722e-06	2.35999e-05	SYT4	synaptotagmin 4
ENSG00000128422	38.2997	0.763428	0.161312	4.73263	2.21629e-06	2.37818e-05	KRT17	keratin 17
ENSG00000280128	122.512	0.496804	0.104974	4.73262	2.21644e-06	2.37818e-05	NA	NA
ENSG00000175826	1061.43	-0.181789	0.0384144	-4.73231	2.21981e-06	2.38056e-05	CTDNEP1	CTD nuclear envelope phosphatase 1
ENSG00000141098	329.287	0.266879	0.0564126	4.73084	2.23588e-06	2.39656e-05	GFOD2	glucose-fructose oxidoreductase domain containing 2
ENSG00000197540	16.3179	-1.9218	0.40626	-4.73047	2.24e-06	2.39974e-05	GZMM	granzyme M
ENSG00000157191	1429.1	0.15355	0.0324653	4.72966	2.249e-06	2.40814e-05	NECAP2	NECAP endocytosis associated 2
ENSG00000124508	163.21	0.740028	0.156522	4.72796	2.26792e-06	2.4261e-05	BTN2A2	butyrophilin subfamily 2 member A2
ENSG00000149418	2.225	-3.88882	0.822518	-4.72794	2.26811e-06	2.4261e-05	ST14	ST14 transmembrane serine protease matriptase
ENSG00000145743	356.901	0.301564	0.0637968	4.72695	2.27915e-06	2.43665e-05	FBXL17	F-box and leucine rich repeat protein 17
ENSG00000105193	8002.37	-0.242277	0.0512631	-4.72615	2.28815e-06	2.44501e-05	RPS16	ribosomal protein S16
ENSG00000132792	674.833	-0.195586	0.0414034	-4.72393	2.31334e-06	2.47066e-05	CTNNBL1	catenin beta like 1
ENSG00000135972	366.569	-0.229224	0.0485583	-4.72059	2.35162e-06	2.51024e-05	MRPS9	mitochondrial ribosomal protein S9
ENSG00000106031	362.807	-2.52285	0.534895	-4.71653	2.39895e-06	2.55946e-05	HOXA13	homeobox A13
ENSG00000119383	2482.97	-0.161765	0.0343001	-4.71617	2.4033e-06	2.56247e-05	PTPA	protein phosphatase 2 phosphatase activator
ENSG00000238117	4.96135	4.23693	0.898399	4.71609	2.40424e-06	2.56247e-05	NA	NA
ENSG00000074181	763.593	0.997231	0.211458	4.71598	2.40554e-06	2.56254e-05	NOTCH3	notch receptor 3
ENSG00000172594	138.802	-0.527454	0.111865	-4.71511	2.41576e-06	2.5721e-05	SMPDL3A	sphingomyelin phosphodiesterase acid like 3A
ENSG00000170365	189.936	-0.477211	0.101214	-4.71486	2.41876e-06	2.57398e-05	SMAD1	SMAD family member 1
ENSG00000140632	1804.77	-0.120902	0.025645	-4.71443	2.42383e-06	2.57566e-05	GLYR1	glyoxylate reductase 1 homolog
ENSG00000170776	1087.22	-0.503181	0.106728	-4.71461	2.42176e-06	2.57566e-05	AKAP13	A-kinase anchoring protein 13
ENSG00000182578	22.0489	-1.00957	0.214145	-4.71442	2.42406e-06	2.57566e-05	CSF1R	colony stimulating factor 1 receptor
ENSG00000157514	312.005	0.483803	0.102635	4.71383	2.43102e-06	2.58173e-05	TSC22D3	TSC22 domain family member 3
ENSG00000196569	2556.3	-0.843205	0.178894	-4.71345	2.43561e-06	2.58528e-05	LAMA2	laminin subunit alpha 2
ENSG00000272886	470.632	-0.197849	0.0419767	-4.71331	2.43724e-06	2.5857e-05	DCP1A	decapping mRNA 1A
ENSG00000143761	8680.7	-0.171717	0.036436	-4.71283	2.443e-06	2.59047e-05	ARF1	ADP ribosylation factor 1
ENSG00000197063	1303.59	0.233853	0.0496251	4.71238	2.44835e-06	2.59483e-05	MAFG	MAF bZIP transcription factor G
ENSG00000115977	929.396	0.173164	0.0367488	4.7121	2.45175e-06	2.59711e-05	AAK1	AP2 associated kinase 1
ENSG00000227232	93.5403	-0.456458	0.0968717	-4.71199	2.45315e-06	2.59726e-05	WASH7P	WASP family homolog 7, pseudogene
ENSG00000109756	922.868	0.262156	0.0556567	4.71024	2.47423e-06	2.61825e-05	RAPGEF2	Rap guanine nucleotide exchange factor 2
ENSG00000108379	71.5348	-0.53366	0.113354	-4.70791	2.50271e-06	2.64597e-05	WNT3	Wnt family member 3
ENSG00000108506	288.77	-0.250935	0.0533011	-4.70789	2.50298e-06	2.64597e-05	INTS2	integrator complex subunit 2
ENSG00000284734	2.97601	-3.7399	0.79502	-4.70415	2.5492e-06	2.69346e-05	NA	NA
ENSG00000104164	1419.21	0.210734	0.0448162	4.70219	2.57387e-06	2.71814e-05	BLOC1S6	biogenesis of lysosomal organelles complex 1 subunit 6
ENSG00000106049	1021.28	-0.232344	0.0494263	-4.70082	2.59124e-06	2.7351e-05	HIBADH	3-hydroxyisobutyrate dehydrogenase
ENSG00000136942	10538.1	-0.283309	0.0603063	-4.69784	2.62926e-06	2.77381e-05	RPL35	ribosomal protein L35
ENSG00000183255	8630.4	0.255649	0.0544326	4.69662	2.645e-06	2.789e-05	PTTG1IP	PTTG1 interacting protein
ENSG00000163661	21260.4	0.406837	0.0866833	4.69337	2.6874e-06	2.83228e-05	PTX3	pentraxin 3
ENSG00000162627	698.272	0.233645	0.0498044	4.69124	2.7155e-06	2.86043e-05	SNX7	sorting nexin 7
ENSG00000143771	823.525	-0.265751	0.0566801	-4.68861	2.75064e-06	2.89598e-05	CNIH4	cornichon family AMPA receptor auxiliary protein 4
ENSG00000142327	641.483	-0.319316	0.068113	-4.68803	2.75844e-06	2.90272e-05	RNPEPL1	arginyl aminopeptidase like 1
ENSG00000177469	25984.8	0.381427	0.0813656	4.68782	2.7613e-06	2.90426e-05	CAVIN1	caveolae associated protein 1
ENSG00000164112	26.8053	2.15932	0.460838	4.68565	2.79072e-06	2.93372e-05	SMIM43	small integral membrane protein 43
ENSG00000181444	31.5533	-1.79272	0.382653	-4.68496	2.80009e-06	2.94208e-05	ZNF467	zinc finger protein 467
ENSG00000100418	845.474	0.305651	0.0652528	4.68411	2.81177e-06	2.95286e-05	DESI1	desumoylating isopeptidase 1
ENSG00000105738	484.31	0.552134	0.117923	4.68216	2.83869e-06	2.97962e-05	SIPA1L3	signal induced proliferation associated 1 like 3
ENSG00000172575	26.2936	0.887036	0.18954	4.67994	2.86964e-06	3.01059e-05	RASGRP1	RAS guanyl releasing protein 1
ENSG00000068438	1036.09	-0.312117	0.0667142	-4.67843	2.89084e-06	3.03129e-05	FTSJ1	FtsJ RNA 2'-O-methyltransferase 1
ENSG00000149781	131.752	-1.36693	0.29229	-4.67663	2.91627e-06	3.05642e-05	FERMT3	fermitin family member 3
ENSG00000224383	9.92371	-1.43389	0.306667	-4.67572	2.92918e-06	3.0684e-05	PRR29	proline rich 29
ENSG00000163462	100.671	0.566203	0.121119	4.67477	2.94283e-06	3.08114e-05	TRIM46	tripartite motif containing 46
ENSG00000149269	434.7	0.273592	0.0585348	4.67401	2.95374e-06	3.09101e-05	PAK1	p21 (RAC1) activated kinase 1
ENSG00000179862	29.2251	1.11727	0.239043	4.67391	2.95525e-06	3.09103e-05	CITED4	Cbp/p300 interacting transactivator with Glu/Asp rich carboxy-terminal domain 4
ENSG00000135740	60.1648	0.726629	0.155498	4.67291	2.96956e-06	3.10444e-05	SLC9A5	solute carrier family 9 member A5
ENSG00000170638	841.672	-0.430555	0.0921487	-4.6724	2.97704e-06	3.11069e-05	TRABD	TraB domain containing
ENSG00000114670	80.4144	0.578245	0.123764	4.67215	2.98057e-06	3.11281e-05	NEK11	NIMA related kinase 11
ENSG00000115317	229.456	-0.273602	0.0585659	-4.6717	2.98719e-06	3.11733e-05	HTRA2	HtrA serine peptidase 2
ENSG00000197381	2286.45	-1.72883	0.370068	-4.67165	2.9879e-06	3.11733e-05	ADARB1	adenosine deaminase RNA specific B1
ENSG00000159784	33.9093	0.87593	0.187563	4.67006	3.01111e-06	3.13996e-05	FAM131B	family with sequence similarity 131 member B
ENSG00000116062	1151.83	-0.19353	0.0414569	-4.66823	3.03803e-06	3.16507e-05	MSH6	mutS homolog 6
ENSG00000185972	16.4093	1.43004	0.306335	4.66822	3.03823e-06	3.16507e-05	CCIN	calicin
ENSG00000064607	1180.78	0.247789	0.0531204	4.66466	3.0913e-06	3.21873e-05	SUGP2	SURP and G-patch domain containing 2
ENSG00000139629	469.995	0.609635	0.130708	4.66409	3.0999e-06	3.22607e-05	GALNT6	polypeptide N-acetylgalactosaminyltransferase 6
ENSG00000167815	1333.9	0.466128	0.099951	4.66356	3.10781e-06	3.23269e-05	PRDX2	peroxiredoxin 2
ENSG00000071967	2998.95	0.420789	0.0902434	4.66282	3.1191e-06	3.24281e-05	CYBRD1	cytochrome b reductase 1
ENSG00000251432	20.0105	0.954182	0.20466	4.66228	3.12727e-06	3.24967e-05	LINC02615	long intergenic non-protein coding RNA 2615
[truncated: 5,868 more rows]

## Sheet: immune related genes
DEGs enriched by the functional blocks related to immune genes
Row.names	baseMean	log2FoldChange	lfcSE	stat	pvalue	padj	SYMBOL	GENENAME
ENSG00000126778	68.8637	5.10891	0.890265	5.73865	9.54368e-09	1.58771e-07	SIX1	SIX homeobox 1
ENSG00000176887	69.1703	4.74778	0.793659	5.98215	2.20214e-09	4.11159e-08	SOX11	SRY-box transcription factor 11
ENSG00000077264	26.3137	4.74481	0.708275	6.69912	2.09685e-11	5.20129e-10	PAK3	p21 (RAC1) activated kinase 3
ENSG00000003989	265.004	3.89826	0.463529	8.40997	4.10128e-17	1.93965e-15	SLC7A2	solute carrier family 7 member 2
ENSG00000085276	120.734	3.54586	0.147611	24.0216	1.65448e-127	4.29379e-124	MECOM	MDS1 and EVI1 complex locus
ENSG00000122592	9.27339	3.25672	0.71756	4.53861	5.66269e-06	5.54831e-05	HOXA7	homeobox A7
ENSG00000173702	0.99501	3.2305	1.14296	2.82644	0.00470689	0.019844	MUC13	mucin 13, cell surface associated
ENSG00000115290	13.9981	3.18736	0.802291	3.97282	7.10272e-05	0.000531603	GRB14	growth factor receptor bound protein 14
ENSG00000182261	7.27989	3.09615	0.480344	6.44568	1.1508e-10	2.58022e-09	NLRP10	NLR family pyrin domain containing 10
ENSG00000110203	1.66174	3.0466	0.875399	3.48025	0.000500948	0.00295335	FOLR3	folate receptor gamma
ENSG00000179869	1.99533	2.97394	0.797036	3.73124	0.000190538	0.00126523	ABCA13	ATP binding cassette subfamily A member 13
ENSG00000154928	38.5771	2.97385	0.549643	5.41051	6.28442e-08	9.22099e-07	EPHB1	EPH receptor B1
ENSG00000137959	18.7394	2.89374	0.375397	7.70848	1.27327e-14	4.72909e-13	IFI44L	interferon induced protein 44 like
ENSG00000171522	15.9087	2.83991	0.345098	8.22929	1.88329e-16	8.31936e-15	PTGER4	prostaglandin E receptor 4
ENSG00000211772	27.8955	2.7054	0.777894	3.47785	0.000505448	0.00297396	TRBC2	T cell receptor beta constant 2
ENSG00000105997	2.89043	2.68122	0.717235	3.73828	0.000185286	0.00123457	HOXA3	homeobox A3
ENSG00000139200	20.4512	2.631	0.503334	5.22716	1.72136e-07	2.33282e-06	PIANP	PILR alpha associated neural protein
ENSG00000141682	173.473	2.53265	0.133457	18.9772	2.63245e-80	2.1862e-77	PMAIP1	phorbol-12-myristate-13-acetate-induced protein 1
ENSG00000117595	4.66536	2.41001	0.526992	4.57315	4.80451e-06	4.79432e-05	IRF6	interferon regulatory factor 6
ENSG00000104332	336.347	2.33093	0.306792	7.59776	3.01307e-14	1.06936e-12	SFRP1	secreted frizzled related protein 1
ENSG00000196611	2567.58	2.23774	0.425001	5.26526	1.39993e-07	1.92869e-06	MMP1	matrix metallopeptidase 1
ENSG00000109705	5.30916	2.23411	0.706312	3.16306	0.00156122	0.00782002	NKX3-2	NK3 homeobox 2
ENSG00000149294	12.938	2.22594	0.627975	3.54463	0.00039317	0.00240442	NCAM1	neural cell adhesion molecule 1
ENSG00000123570	9.43808	2.16464	0.379029	5.71101	1.12307e-08	1.84764e-07	RAB9B	RAB9B, member RAS oncogene family
ENSG00000119714	113.093	2.14577	0.339425	6.32179	2.58556e-10	5.52279e-09	GPR68	G protein-coupled receptor 68
ENSG00000197442	153.076	2.08714	0.239265	8.72314	2.70594e-18	1.4517e-16	MAP3K5	mitogen-activated protein kinase kinase kinase 5
ENSG00000128917	5.13455	2.08683	0.458249	4.55393	5.26528e-06	5.19571e-05	DLL4	delta like canonical Notch ligand 4
ENSG00000118113	3.26032	2.05254	0.643321	3.19053	0.0014201	0.00723476	MMP8	matrix metallopeptidase 8
ENSG00000000938	1.59444	-4.04656	0.918039	-4.40783	1.04414e-05	9.66489e-05	FGR	FGR proto-oncogene, Src family tyrosine kinase
ENSG00000124107	11.7452	-4.05076	1.34754	-3.00605	0.00264667	0.0122275	SLPI	secretory leukocyte peptidase inhibitor
ENSG00000137462	4.15433	-4.07118	0.727176	-5.59861	2.16075e-08	3.42978e-07	TLR2	toll like receptor 2
ENSG00000168995	1.67613	-4.07836	0.889132	-4.5869	4.49869e-06	4.51871e-05	SIGLEC7	sialic acid binding Ig like lectin 7
ENSG00000158869	16.0768	-4.0951	0.41011	-9.98538	1.76624e-23	1.55384e-21	FCER1G	Fc fragment of IgE receptor Ig
ENSG00000258227	1.5763	-4.10701	0.886236	-4.63422	3.58286e-06	3.66982e-05	CLEC5A	C-type lectin domain containing 5A
ENSG00000145703	1604.92	-4.16664	0.785899	-5.30175	1.14697e-07	1.59821e-06	IQGAP2	IQ motif containing GTPase activating protein 2
ENSG00000129450	2.28587	-4.28682	0.827978	-5.17746	2.24923e-07	2.97823e-06	SIGLEC9	sialic acid binding Ig like lectin 9
ENSG00000155307	3.75033	-4.30665	0.760243	-5.66484	1.47166e-08	2.39268e-07	SAMSN1	SAM domain, SH3 domain and nuclear localization signals 1
ENSG00000095970	6.08118	-4.50116	0.678806	-6.631	3.33422e-11	7.96606e-10	TREM2	triggering receptor expressed on myeloid cells 2
ENSG00000101336	3.60991	-4.55912	0.825474	-5.52303	3.33194e-08	5.1357e-07	HCK	HCK proto-oncogene, Src family tyrosine kinase
ENSG00000134028	2.38001	-4.56897	0.883713	-5.1702	2.33842e-07	3.08256e-06	ADAMDEC1	ADAM like decysin 1
ENSG00000123338	5.89821	-4.60369	0.712256	-6.46352	1.02293e-10	2.30598e-09	NCKAP1L	NCK associated protein 1 like
ENSG00000002933	13.933	-4.64167	0.538149	-8.62524	6.39587e-18	3.30326e-16	TMEM176A	transmembrane protein 176A
ENSG00000143226	17.331	-4.72486	0.520279	-9.08141	1.07181e-19	6.62291e-18	FCGR2A	Fc fragment of IgG receptor IIa
ENSG00000169896	5.41973	-4.79237	0.720279	-6.65348	2.86234e-11	6.87823e-10	ITGAM	integrin subunit alpha M
ENSG00000100365	3.35413	-4.85406	0.806144	-6.02132	1.72998e-09	3.26526e-08	NCF4	neutrophil cytosolic factor 4
ENSG00000106565	15.5493	-5.10625	0.551133	-9.265	1.95078e-20	1.294e-18	TMEM176B	transmembrane protein 176B
ENSG00000165025	3.66681	-5.17943	0.768863	-6.73648	1.62264e-11	4.0786e-10	SYK	spleen associated tyrosine kinase
ENSG00000160883	5.50015	-5.19357	0.734315	-7.07267	1.51982e-12	4.41939e-11	HK3	hexokinase 3
ENSG00000012779	4.02462	-5.28203	0.832911	-6.34166	2.27308e-10	4.89053e-09	ALOX5	arachidonate 5-lipoxygenase
ENSG00000169413	3.67283	-5.29128	0.79368	-6.66676	2.61508e-11	6.35021e-10	RNASE6	ribonuclease A family member k6
ENSG00000100985	10.0852	-5.50368	0.688214	-7.99705	1.27436e-15	5.16763e-14	MMP9	matrix metallopeptidase 9
ENSG00000172243	4.7656	-5.56776	0.784723	-7.0952	1.29168e-12	3.79857e-11	CLEC7A	C-type lectin domain containing 7A
ENSG00000140968	4.58275	-5.56815	0.786905	-7.07602	1.48355e-12	4.32604e-11	IRF8
ENSG00000173372	19.2881	-5.59832	0.642604	-8.71192	2.98764e-18	1.5905e-16	C1QA	complement C1q A chain
ENSG00000204472	5.06434	-5.71419	0.759779	-7.52086	5.4417e-14	1.87988e-12	AIF1	allograft inflammatory factor 1
ENSG00000140678	5.78977	-5.75382	0.757469	-7.59612	3.05147e-14	1.08114e-12	ITGAX	integrin subunit alpha X
ENSG00000090382	23.322	-5.85887	0.816017	-7.17983	6.9796e-13	2.12479e-11	LYZ	lysozyme
ENSG00000163823	7.83948	-5.94269	0.730946	-8.13013	4.28813e-16	1.82814e-14	CCR1	C-C motif chemokine receptor 1
ENSG00000203747	15.6698	-6.36507	0.70912	-8.97602	2.80748e-19	1.65593e-17	FCGR3A	Fc fragment of IgG receptor IIIa
ENSG00000155659	9.83592	-6.40561	0.709993	-9.02208	1.84551e-19	1.10741e-17	VSIG4	V-set and immunoglobulin domain containing 4
ENSG00000066336	8.75162	-6.51353	0.719064	-9.05834	1.32452e-19	8.11199e-18	SPI1	Spi-1 proto-oncogene
ENSG00000146070	13.6364	-6.59361	0.718136	-9.18155	4.24921e-20	2.71453e-18	PLA2G7	phospholipase A2 group VII
ENSG00000260314	32.8179	-6.59934	0.566267	-11.6541	2.18647e-31	3.66093e-29	MRC1	mannose receptor C-type 1
ENSG00000011600	14.6993	-6.63455	0.700438	-9.472	2.74525e-21	2.00693e-19	TYROBP	transmembrane immune signaling adaptor TYROBP
ENSG00000159189	28.7317	-6.67222	0.652527	-10.2252	1.52911e-24	1.49049e-22	C1QC	complement C1q C chain
ENSG00000173369	10.5296	-6.77815	0.715473	-9.47366	2.70218e-21	1.98242e-19	C1QB	complement C1q B chain
ENSG00000163220	16.5768	-7.10539	0.707825	-10.0383	1.03392e-23	9.37393e-22	S100A9	S100 calcium binding protein A9
ENSG00000163823	7.83948	-5.94269	0.730946	-8.13013	4.28813e-16	1.82814e-14	CCR1	C-C motif chemokine receptor 1
ENSG00000121966	0.960746	-1.24985	0.965084	-1.29506	0.195298	0.36622	CXCR4	C-X-C motif chemokine receptor 4

## Sheet: growth factors
DEGs enriched by the functional blocks related to growth factors
Row.names	baseMean	log2FoldChange	lfcSE	stat	pvalue	padj	SYMBOL	GENENAME
ENSG00000180875	133.622	-4.19718	0.715393	-5.86695	4.43883e-09	7.7837e-08	GREM2	gremlin 2, DAN family BMP antagonist
ENSG00000105989	432.605	-3.50757	0.595294	-5.89217	3.81166e-09	6.76968e-08	WNT2	Wnt family member 2
ENSG00000102678	17.1721	-2.94	0.888065	-3.31057	0.000931075	0.00502756	FGF9	fibroblast growth factor 9
ENSG00000100311	13.5459	-2.9292	0.563839	-5.1951	2.0461e-07	2.73191e-06	PDGFB	platelet derived growth factor subunit B
ENSG00000140285	2237.59	-2.85051	0.613425	-4.64687	3.37014e-06	3.47595e-05	FGF7	fibroblast growth factor 7
ENSG00000019991	6184.09	-2.65495	0.516357	-5.1417	2.72261e-07	3.544e-06	HGF	hepatocyte growth factor
ENSG00000017427	2.21166	-2.15231	0.714285	-3.01324	0.00258474	0.01196	IGF1	insulin like growth factor 1
ENSG00000136859	1230.49	-1.76507	0.163584	-10.79	3.8385e-27	4.52813e-25	ANGPTL2	angiopoietin like 2
ENSG00000116194	172.38	-1.73633	0.205102	-8.46572	2.54585e-17	1.24663e-15	ANGPTL1	angiopoietin like 1
ENSG00000183682	1.6786	-1.6294	0.762663	-2.13646	0.0326418	0.0946388	BMP8A	bone morphogenetic protein 8a
ENSG00000132386	2000.27	-1.5944	0.457944	-3.48164	0.000498352	0.00294193	SERPINF1	serpin family F member 1
ENSG00000163235	1.92441	-1.34506	0.673988	-1.99567	0.0459699	0.123572	TGFA	transforming growth factor alpha
ENSG00000162552	8.29552	-1.24222	0.365629	-3.39749	0.000680078	0.00382961	WNT4	Wnt family member 4
ENSG00000085741	5.0637	1.04645	0.701171	1.49243	0.135586	0.279909	WNT11	Wnt family member 11
ENSG00000113578	156.407	1.17532	0.170559	6.89098	5.54101e-12	1.49019e-10	FGF1	fibroblast growth factor 1
ENSG00000111186	937.044	1.32086	0.0529034	24.9674	1.38351e-137	4.78739e-134	WNT5B	Wnt family member 5B
ENSG00000092969	709.828	1.33319	0.188825	7.06045	1.65969e-12	4.78589e-11	TGFB2	transforming growth factor beta 2
ENSG00000166923	23361.7	1.37085	0.148845	9.20986	3.26551e-20	2.09903e-18	GREM1	gremlin 1, DAN family BMP antagonist
ENSG00000137801	35421.5	1.44037	0.275227	5.23337	1.66443e-07	2.26454e-06	THBS1	thrombospondin 1
ENSG00000117122	839.817	1.48039	0.152513	9.70666	2.82443e-22	2.35505e-20	MFAP2	microfibril associated protein 2
ENSG00000102466	45.9554	1.53792	0.172031	8.93978	3.89942e-19	2.25515e-17	FGF14	fibroblast growth factor 14
ENSG00000184349	53.4529	1.66403	0.299403	5.55783	2.73144e-08	4.26072e-07	EFNA5	ephrin A5
ENSG00000138798	42.5643	1.68963	0.558061	3.02767	0.00246443	0.0115059	EGF	epidermal growth factor
ENSG00000119630	57.8184	1.95633	0.679844	2.87762	0.00400693	0.017353	PGF	placental growth factor
ENSG00000169884	5.4888	2.04577	0.924537	2.21275	0.0269148	0.0817446	WNT10B	Wnt family member 10B
ENSG00000138675	900.008	2.34111	0.122878	19.0523	6.28192e-81	5.67066e-78	FGF5	fibroblast growth factor 5
ENSG00000196468	2.23268	2.8587	1.30339	2.19328	0.0282872	0.0849244	FGF16	fibroblast growth factor 16
ENSG00000124882	562.873	3.50248	0.686218	5.10403	3.32492e-07	4.25336e-06	EREG	epiregulin
ENSG00000002745	5.65297	3.50538	0.629064	5.57237	2.513e-08	3.94965e-07	WNT16	Wnt family member 16
ENSG00000188064	42.8385	5.54921	0.583618	9.50828	1.93833e-21	1.45284e-19	WNT7B	Wnt family member 7B

## Sheet: Antigen representing
DEGs enriched by the functional blocks related to antigen presenting
Row.names	baseMean	log2FoldChange	lfcSE	stat	pvalue	padj	SYMBOL	GENENAME
ENSG00000204642	13.5928	-1.24543	0.55966	-2.22533	0.0260589	0.0797045	HLA-F	major histocompatibility complex, class I, F
ENSG00000223865	14.5956	-2.13014	0.419839	-5.07371	3.90138e-07	4.93604e-06	HLA-DPB1	major histocompatibility complex, class II, DP beta 1
ENSG00000204252	1.20199	-3.17441	1.15149	-2.75679	0.00583714	0.0236839	HLA-DOA	major histocompatibility complex, class II, DO alpha
ENSG00000231389	16.8893	-3.4327	0.46671	-7.3551	1.90777e-13	6.20834e-12	HLA-DPA1	major histocompatibility complex, class II, DP alpha 1
ENSG00000196126	6.85742	-5.56588	0.730761	-7.61655	2.60555e-14	9.31993e-13	HLA-DRB1	major histocompatibility complex, class II, DR beta 1
ENSG00000204287	49.8365	-6.36311	0.692831	-9.18421	4.14558e-20	2.6565e-18	HLA-DRA	major histocompatibility complex, class II, DR alpha

## Sheet: Chemokines
DEGs enriched by the functional blocks related to chemokines
Row.names	baseMean	log2FoldChange	lfcSE	stat	pvalue	padj	SYMBOL	GENENAME
ENSG00000107562	817.531	1.97606	0.657747	3.00429	0.00266201	0.0122874	CXCL12	C-X-C motif chemokine ligand 12
ENSG00000124875	923.775	1.94661	0.40099	4.85452	1.20681e-06	1.37594e-05	CXCL6	C-X-C motif chemokine ligand 6
ENSG00000108691	992.744	1.88874	0.166348	11.3541	7.07656e-30	1.02572e-27	CCL2	C-C motif chemokine ligand 2
ENSG00000163739	909.985	1.43094	0.561047	2.55048	0.0107574	0.0391215	CXCL1	C-X-C motif chemokine ligand 1
ENSG00000115009	27.0043	1.1164	0.300901	3.71019	0.0002071	0.00136156	CCL20	C-C motif chemokine ligand 20
ENSG00000163734	94.6062	1.02987	0.331861	3.10331	0.00191369	0.00928753	CXCL3	C-X-C motif chemokine ligand 3
ENSG00000151882	23.4279	-1.06012	0.311577	-3.40244	0.000667869	0.0037752	CCL28	C-C motif chemokine ligand 28
ENSG00000145824	8.49083	-2.62692	0.442115	-5.94172	2.8205e-09	5.11881e-08	CXCL14	C-X-C motif chemokine ligand 14
ENSG00000108700	1.66883	-3.08826	0.943729	-3.2724	0.00106638	0.00565813	CCL8	C-C motif chemokine ligand 8
ENSG00000181374	14.6654	-6.28907	0.655353	-9.59646	8.27355e-22	6.55631e-20	CCL13	C-C motif chemokine ligand 13
ENSG00000275385	14.6455	-6.32086	0.690748	-9.15075	5.65391e-20	3.57886e-18	CCL18	C-C motif chemokine ligand 18
ENSG00000163736	34.764	-6.80044	0.706061	-9.63151	5.8858e-22	4.81107e-20	PPBP	pro-platelet basic protein

## Sheet: Cytokines
DEGs enriched by the functional blocks related to cytokines
Row.names	baseMean	log2FoldChange	lfcSE	stat	pvalue	padj	SYMBOL	GENENAME
ENSG00000157368	16.3326	2.68948	0.318404	8.44673	2.99569e-17	1.45319e-15	IL34	interleukin 34
ENSG00000136244	1190.4	2.64348	0.181129	14.5944	3.04797e-48	1.15058e-45	IL6	interleukin 6
ENSG00000169429	1170.95	1.91149	0.431258	4.43235	9.32108e-06	8.73304e-05	CXCL8	C-X-C motif chemokine ligand 8
ENSG00000078401	168.774	2.43622	0.108966	22.3576	1.01822e-110	1.92184e-107	EDN1	endothelin 1
ENSG00000172458	21.4558	2.24851	0.300795	7.47522	7.70736e-14	2.62328e-12	IL17D	interleukin 17D
ENSG00000164400	1.58776	2.03864	0.828558	2.46047	0.0138754	0.0479337	CSF2	colony stimulating factor 2
ENSG00000008517	71.9978	1.84588	0.160429	11.5058	1.2327e-30	1.90995e-28	IL32	interleukin 32
ENSG00000095752	294.697	1.39055	0.226878	6.12907	8.83956e-10	1.75121e-08	IL11	interleukin 11
ENSG00000197919	2.29104	1.30714	0.750104	1.74262	0.0814003	0.191397	IFNA1	interferon alpha 1
ENSG00000113302	1.02376	-1.22743	0.970121	-1.26524	0.205787	0.380052	IL12B	interleukin 12B
ENSG00000150782	109.999	-2.42275	0.653413	-3.70785	0.000209029	0.00137376	IL18	interleukin 18

## Sheet: Senescence
DEGs enriched by the functional blocks related to senescence
Row.names	baseMean	log2FoldChange	lfcSE	stat	pvalue	padj	SYMBOL	GENENAME
ENSG00000021645	164.687	1.55386	0.676135	2.29815	0.0215533	0.0686227	NRXN3	neurexin 3
ENSG00000074527	1606.87	1.45507	0.655689	2.21915	0.0264766	0.0807275	NTN4	netrin 4
ENSG00000074527	1606.87	1.45507	0.655689	2.21915	0.0264766	0.0807275	NTN4	netrin 4
ENSG00000137801	35421.5	1.44037	0.275227	5.23337	1.66443e-07	2.26454e-06	THBS1	thrombospondin 1
ENSG00000173535	16.7227	1.33923	0.347892	3.84954	0.000118338	0.000831273	TNFRSF10C	TNF receptor superfamily member 10c
ENSG00000138166	136.281	1.32318	0.211895	6.24454	4.25045e-10	8.84248e-09	DUSP5	dual specificity phosphatase 5
ENSG00000158258	125.267	1.26967	0.510325	2.48797	0.0128474	0.0450343	CLSTN2	calsyntenin 2
ENSG00000101955	891.556	1.2607	0.180757	6.97457	3.06814e-12	8.6082e-11	SRPX	sushi repeat containing protein X-linked
ENSG00000072952	326.412	1.20971	0.128208	9.43552	3.89041e-21	2.7949e-19	IRAG1	inositol 1,4,5-triphosphate receptor associated 1
ENSG00000106366	97217.6	1.18872	0.182614	6.50946	7.54198e-11	1.72833e-09	SERPINE1	serpin family E member 1
ENSG00000113578	156.407	1.17532	0.170559	6.89098	5.54101e-12	1.49019e-10	FGF1	fibroblast growth factor 1
ENSG00000134668	1802.31	1.14155	0.0840256	13.5857	4.86969e-42	1.53189e-39	SPOCD1	SPOC domain containing 1
ENSG00000197077	176.341	0.939326	0.0878944	10.687	1.17119e-26	1.29341e-24	KIAA1671	KIAA1671
ENSG00000115415	6825.24	0.807273	0.182079	4.43365	9.265e-06	8.69991e-05	STAT1	signal transducer and activator of transcription 1
ENSG00000221852	59.3201	0.775259	0.339062	2.28648	0.0222259	0.0702468	KRTAP1-5	keratin associated protein 1-5
ENSG00000163328	90.5063	0.771269	0.120581	6.39629	1.59195e-10	3.49387e-09	GPR155	G protein-coupled receptor 155
ENSG00000169908	1659.4	0.746064	0.279819	2.66624	0.00767055	0.029607	TM4SF1	transmembrane 4 L six family member 1
ENSG00000113070	431.528	0.736764	0.235788	3.12469	0.00177994	0.00872948	HBEGF	heparin binding EGF like growth factor
ENSG00000065923	1375.19	0.617785	0.0897107	6.88641	5.72191e-12	1.53685e-10	SLC9A7	solute carrier family 9 member A7
ENSG00000145730	4107.17	0.607626	0.214924	2.82717	0.00469617	0.0198128	PAM	peptidylglycine alpha-amidating monooxygenase
ENSG00000115963	4602.25	0.585685	0.0800469	7.31677	2.54004e-13	8.08838e-12	RND3	Rho family GTPase 3
ENSG00000073921	5656.69	0.487433	0.0506674	9.62024	6.56801e-22	5.30876e-20	PICALM	phosphatidylinositol binding clathrin assembly protein
ENSG00000124762	17098.5	0.271652	0.0900879	3.01541	0.00256636	0.0118924	CDKN1A	cyclin dependent kinase inhibitor 1A
ENSG00000019991	6184.09	-2.65495	0.516357	-5.1417	2.72261e-07	3.544e-06	HGF	hepatocyte growth factor
ENSG00000180447	402.106	-1.95182	0.224564	-8.69161	3.57352e-18	1.87831e-16	GAS1	growth arrest specific 1
ENSG00000103175	139.831	-1.68357	0.58043	-2.90055	0.00372509	0.0163579	WFDC1	WAP four-disulfide core domain 1
ENSG00000064692	22.3565	-1.07961	0.368878	-2.92674	0.00342535	0.015209	SNCAIP	synuclein alpha interacting protein
ENSG00000138061	7239.25	-0.798418	0.288594	-2.76658	0.00566477	0.0230883	CYP1B1	cytochrome P450 family 1 subfamily B member 1
ENSG00000075643	465.686	-0.792485	0.227556	-3.48259	0.000496587	0.00293402	MOCOS	molybdenum cofactor sulfurase
ENSG00000159403	3066.4	-0.783491	0.113689	-6.89152	5.51981e-12	1.48641e-10	C1R	complement C1r
ENSG00000178104	3882.11	-0.652178	0.0767831	-8.49376	2.00051e-17	9.9128e-16	PDE4DIP	phosphodiesterase 4D interacting protein
ENSG00000168209	1563.51	-0.638403	0.207032	-3.0836	0.00204513	0.00982666	DDIT4	DNA damage inducible transcript 4
ENSG00000168209	1563.51	-0.638403	0.207032	-3.0836	0.00204513	0.00982666	DDIT4	DNA damage inducible transcript 4
ENSG00000160200	69.175	-0.497396	0.149304	-3.33144	0.000863979	0.00470812	CBS	cystathionine beta-synthase
ENSG00000123609	364.597	-0.48865	0.0953191	-5.12646	2.9524e-07	3.81917e-06	NMI	N-myc and STAT interactor
ENSG00000182326	4205.8	-0.481526	0.141705	-3.39809	0.00067859	0.00382331	C1S	complement C1s
ENSG00000136938	2878.54	-0.390729	0.0706526	-5.53029	3.19703e-08	4.94927e-07	ANP32B	acidic nuclear phosphoprotein 32 family member B
ENSG00000105202	1484.81	-0.367512	0.0549625	-6.6866	2.28422e-11	5.60579e-10	FBL	fibrillarin
ENSG00000143799	2616.66	-0.331369	0.0286848	-11.5521	7.20474e-31	1.16863e-28	PARP1	poly(ADP-ribose) polymerase 1
ENSG00000005059	310.84	-0.266303	0.0809569	-3.28944	0.00100386	0.00535788	MCUB	mitochondrial calcium uniporter dominant negative subunit beta
ENSG00000187514	12826.9	-0.237057	0.0993603	-2.38583	0.0170407	0.0568533	PTMA	prothymosin alpha
ENSG00000149136	2331.88	-0.211513	0.0602145	-3.51266	0.000443641	0.00265979	SSRP1	structure specific recognition protein 1
ENSG00000143815	988.789	-0.204352	0.104067	-1.96366	0.0495695	0.130987	LBR	lamin B receptor
ENSG00000164649	447.972	-0.184675	0.0591427	-3.12253	0.00179301	0.0087819	CDCA7L	cell division cycle associated 7 like

## Sheet: DNA methylation
DEGs enriched by the functional blocks related to DNA methylation
Row.names	baseMean	log2FoldChange	lfcSE	stat	pvalue	padj	SYMBOL	GENENAME
ENSG00000162552	8.29552	-1.24222	0.365629	-3.39749	0.000680078	0.00382961	WNT4	Wnt family member 4
ENSG00000164107	1632.85	-3.4706	0.613984	-5.65259	1.58046e-08	2.55358e-07	HAND2	heart and neural crest derivatives expressed 2
ENSG00000150907	71.6895	-0.184912	0.211969	-0.872357	0.383014	0.5747	FOXO1	forkhead box O1
ENSG00000253293	375.108	-0.198621	0.0914738	-2.17135	0.0299051	0.0886857	HOXA10	homeobox A10
ENSG00000126561	106.279	-0.204793	0.170862	-1.19859	0.230689	0.411722	STAT5A	signal transducer and activator of transcription 5A
